# Supplementary material for: A randomised controlled trial of amygdala fMRI-neurofeedback versus sham-feedback in borderline-personality disorder – systematic literature review and introduction to the BrainSTEADy trial
Source: BMC Psychiatry. 2025 Jul 8;25:687. doi: 10.1186/s12888-025-07000-1 (PMC12235889; doi:10.1186/s12888-025-07000-1)
Supplement: Supplementary file 2 — Supplementary Material 2 [file 12888_2025_7000_MOESM2_ESM.xlsx]

## Sheet: Abstract_Appraisal
Date of Search	Auhtor(s) or Trial Registration Number	Title	Year	Journal, Preprint Server, URL	DOI (if available)	Potentially Relevant (PR) or Not Relevant (NR)	If NR, specify the reason
Oct, 2023	Polusny MA and Marquardt CA and Hubbling M and Campbell EH and Arbisi PA and Davenport ND and Lim KO and Lissek S and Schaefer JD and Sponheim SR and Masten AS and Noorbaloochi S	Adaptation in Young Military Recruits: Protocol for the Advancing Research on Mechanisms of Resilience (ARMOR) Prospective Longitudinal Study.	2023	JMIR research protocols	10.2196/51235	NR	wrong publication type
Oct, 2023	Strauman TJ and Hariri AR	Revising a Self-Regulation Phenotype for Depression Through Individual Differences in Macroscale Brain Organization.	2023	Current directions in psychological science	10.1177/09637214221149742	NR	no fmri neurofeedback
Oct, 2023	Goel R and Tse T and Smith LJ and Floren A and Naylor B and Williams MW and Salas R and Rizzo AS and Ress D	Framework for Accurate Classification of Self-Reported Stress From Multisession Functional MRI Data of Veterans With Posttraumatic Stress.	2023	Chronic stress (Thousand Oaks, Calif.)	10.1177/24705470231203655	NR	no fmri neurofeedback
Oct, 2023	Bezmaternykh DD and Mel'nikov ME and Petrovskii ED and Mazhirina KG and Savelov AA and Kalgin KV and Shtark MB and Koush YA	Effective Connectivity of the Bilateral Amygdala, Dorsomedial Prefrontal, and Subgenual Anterior Cingulate Cortices: Feasibility of Positive Social Emotion Regulation Models for Real-Time Functional Magnetic Resonance Imaging.	2023	Bulletin of experimental biology and medicine	10.1007/s10517-023-05892-1	NR	no fmri neurofeedback
Oct, 2023	Nunes JD and Vourvopoulos A and Blanco-Mora DA and Jorge C and Fernandes JC and Bermudez I Badia S and Figueiredo P	Brain activation by a VR-based motor imagery and observation task: An fMRI study.	2023	PloS one	10.1371/journal.pone.0291528	NR	no fmri neurofeedback
Oct, 2023	Rance M and Zhao Z and Zaboski B and Kichuk SA and Romaker E and Koller WN and Walsh C and Harris-Starling C and Wasylink S and Adams T Jr and Gruner P and Pittenger C and Hampson M	Neurofeedback for obsessive compulsive disorder: A randomized, double-blind trial.	2023	Psychiatry research	10.1016/j.psychres.2023.115458	PR	n.a.
Oct, 2023	Awasthi J and Harris-Starling C and Kalvin C and Pittman B and Park H and Bloch M and Fernandez TV and Sukhodolsky DG and Hampson M	Protocol description for a randomized controlled trial of fMRI neurofeedback for tics in adolescents with Tourette Syndrome.	2023	Psychiatry research. Neuroimaging	10.1016/j.pscychresns.2023.111692	PR	n.a.
Oct, 2023	Purg N and Rahmati M and Cho YT and Slana Ozimič A and Kraljič A and Murray JD and Anticevic A and Repovš G	Individual differences in spatial working memory strategies differentially reflected in the engagement of control and default brain networks.	2023	bioRxiv : the preprint server for biology	10.1101/2023.07.07.548112	NR	no fmri neurofeedback
Oct, 2023	Caetano G and Esteves I and Vourvopoulos A and Fleury M and Figueiredo P	NeuXus open-source tool for real-time artifact reduction in simultaneous EEG-fMRI.	2023	NeuroImage	10.1016/j.neuroimage.2023.120353	NR	no fmri neurofeedback
Oct, 2023	Vargas G and Araya D and Sepulveda P and Rodriguez-Fernandez M and Friston KJ and Sitaram R and El-Deredy W	Self-regulation learning as active inference: dynamic causal modeling of an fMRI neurofeedback task.	2023	Frontiers in neuroscience	10.3389/fnins.2023.1212549	PR	n.a.
Oct, 2023	Saxena A and Shovestul BJ and Dudek EM and Reda S and Venkataraman A and Lamberti JS and Dodell-Feder D	Training volitional control of the theory of mind network with real-time fMRI neurofeedback.	2023	NeuroImage	10.1016/j.neuroimage.2023.120334	PR	n.a.
Oct, 2023	Dehghani A and Soltanian-Zadeh H and Hossein-Zadeh GA	Neural modulation enhancement using connectivity-based EEG neurofeedback with simultaneous fMRI for emotion regulation.	2023	NeuroImage	10.1016/j.neuroimage.2023.120320	PR	n.a.
Oct, 2023	Adamczyk AK and Wyczesany M	Theta-band Connectivity within Cognitive Control Brain Networks Suggests Common Neural Mechanisms for Cognitive and Implicit Emotional Control.	2023	Journal of cognitive neuroscience	10.1162/jocn_a_02034	NR	no fmri neurofeedback
Oct, 2023	Babaskina L and Afanasyeva N and Semyonkina M and Myasnyankina O and Sushko N	Effectiveness of Neurofeedback Training for Patients with Personality Disorders: A Systematic Review.	2023	Iranian journal of psychiatry	10.18502/ijps.v18i3.13014	PR	n.a.
Oct, 2023	Carnell S and Thapaliya G and Jansen E and Chen L	Biobehavioral susceptibility for obesity in childhood: Behavioral, genetic and neuroimaging studies of appetite.	2023	Physiology & behavior	10.1016/j.physbeh.2023.114313	NR	no fmri neurofeedback
Oct, 2023	Polusny MA and Marquardt CA and Hubbling S and Campbell EH and Arbisi PA and Davenport ND and Lim KO and Lissek S and Schaefer JD and Sponheim SR and Masten AS and Noorbaloochi S	Advancing Research on Mechanisms of Resilience (ARMOR) Prospective Longitudinal Study of Adaptation in Young Military Recruits: Protocol and rationale for methods and measures.	2023	medRxiv : the preprint server for health sciences	10.1101/2023.07.07.23292348	PR	n.a.
Oct, 2023	Compère L and Siegle GJ and Riley E and Lazzaro S and Strege M and Pacoe E and Canovali G and Barb S and Huppert T and Young K	Enhanced efficacy of CBT following augmentation with amygdala rtfMRI neurofeedback in depression.	2023	Journal of affective disorders	10.1016/j.jad.2023.07.063	PR	n.a.
Oct, 2023	LaBar KS	Neuroimaging of Fear Extinction.	2023	Current topics in behavioral neurosciences	10.1007/7854_2023_429	NR	no fmri neurofeedback
Oct, 2023	Zulauf-Czaja A and Osuagwu B and Vuckovic A	Source-Based EEG Neurofeedback for Sustained Motor Imagery of a Single Leg.	2023	Sensors (Basel, Switzerland)	10.3390/s23125601	NR	no fmri neurofeedback
Oct, 2023	Kryza-Lacombe M and Santiago R and Hwang A and Raptentsetsang S and Maruyama BA and Chen J and Cassar M and Abrams G and Novakovic-Agopian T and Mukherjee P	Resting-State Connectivity Changes After Goal-Oriented Attentional Self-Regulation Training in Veterans With Mild Traumatic Brain Injury: Preliminary Findings from a Randomized Controlled Trial.	2023	Neurotrauma reports	10.1089/neur.2022.0074	NR	no fmri neurofeedback
Oct, 2023	Gao H and Zhang H and Wang L and Zhang C and Feng Z and Li Z and Tong L and Yan B and Hu G	Altered amygdala functional connectivity after real-time functional MRI emotion self-regulation training.	2023	Neuroreport	10.1097/WNR.0000000000001921	PR	n.a.
Oct, 2023	Tene O and Bleich Cohen M and Helpman L and Fine N and Halevy A and Goldway N and Perry D and Bary P and Aisenberg Romano G and Ben-Zion Z and Hendler T and Bloch M	Limbic self-neuromodulation as a novel treatment option for emotional dysregulation in premenstrual dysphoric disorder (PMDD); a proof-of-concept study.	2023	Psychiatry and clinical neurosciences	10.1111/pcn.13574	NR	no fmri neurofeedback
Oct, 2023	Compère L and Siegle GJ and Lazzaro S and Strege M and Canovali G and Barb S and Huppert T and Young K	Real-time functional magnetic resonance imaging neurofeedback training of amygdala upregulation increases affective flexibility in depression.	2023	Journal of psychiatry & neuroscience : JPN	10.1503/jpn.220208	PR	n.a.
Oct, 2023	Mazhirina KG and Bezmaternykh DD and Shtark MB	fMRI Brain Response in Patients with Depression at the Time of Control of the Severity of Positive Social Emotions and Analysis of Behavioral Factors.	2023	Bulletin of experimental biology and medicine	10.1007/s10517-023-05798-y	PR	n.a.
Oct, 2023	Fede SJ and Kisner MA and Dean SF and Kerich M and Roopchansingh V and Diazgranados N and Momenan R	Selecting an optimal real-time fMRI neurofeedback method for alcohol craving control training.	2023	Psychophysiology	10.1111/psyp.14367	PR	n.a.
Oct, 2023	Xu M and Ouyang Y and Yuan Z	Deep Learning Aided Neuroimaging and Brain Regulation.	2023	Sensors (Basel, Switzerland)	10.3390/s23114993	PR	n.a.
Oct, 2023	Haugg A and Frei N and Menghini M and Stutz F and Steinegger S and Röthlisberger M and Brem S	Self-regulation of visual word form area activation with real-time fMRI neurofeedback.	2023	Scientific reports	10.1038/s41598-023-35932-9	PR	n.a.
Oct, 2023	Magitta NF and Sindato EM and Meda JR and Toroha HN and Meremo AJ	Ruptured bilateral brain arteriovenous malformations in a young woman with early pregnancy: a case report.	2023	Journal of medical case reports	10.1186/s13256-023-03946-6	NR	no fmri neurofeedback
Oct, 2023	Zhao Z and Duek O and Seidemann R and Gordon C and Walsh C and Romaker E and Koller WN and Horvath M and Awasthi J and Wang Y and O'Brien E and Fichtenholtz H and Hampson M and Harpaz-Rotem I	Amygdala downregulation training using fMRI neurofeedback in post-traumatic stress disorder: a randomized, double-blind trial.	2023	Translational psychiatry	10.1038/s41398-023-02467-6	PR	n.a.
Oct, 2023	Zhang M and Peng Y	Anterior insula and dorsal anterior cingulate cortex as a hub of self-regulation: combining activation likelihood estimation meta-analysis and meta-analytic connectivity modeling analysis.	2023	Brain structure & function	10.1007/s00429-023-02652-9	PR	n.a.
Oct, 2023	Markiewicz-Gospodarek A and Markiewicz R and Borowski B and Dobrowolska B and Łoza B	Self-Regulatory Neuronal Mechanisms and Long-Term Challenges in Schizophrenia Treatment.	2023	Brain sciences	10.3390/brainsci13040651	PR	n.a.
Oct, 2023	Chiasson P and Boylan MR and Elhamiasl M and Pruitt JM and Ranjan S and Riels K and Sahoo AK and Mirifar A and Keil A	Effects of neurofeedback training on performance in laboratory tasks: A systematic review.	2023	International journal of psychophysiology : official journal of the International Organization of Psychophysiology	10.1016/j.ijpsycho.2023.04.005	PR	n.a.
Oct, 2023	Carli G and Cavicchioli M and Martini AL and Bruscoli M and Manfredi A and Presotto L and Mazzeo C and Sestini S and Perani D	Neurobiological Dysfunctional Substrates for the Self-Medication Hypothesis in Adult Individuals with Attention-Deficit Hyperactivity Disorder and Cocaine Use Disorder: A Fluorine-18-Fluorodeoxyglucose Positron Emission Tomography Study.	2023	Brain connectivity	10.1089/brain.2022.0076	NR	no fmri neurofeedback
Oct, 2023	Ciccarelli G and Federico G and Mele G and Di Cecca A and Migliaccio M and Ilardi CR and Alfano V and Salvatore M and Cavaliere C	Simultaneous real-time EEG-fMRI neurofeedback: A systematic review.	2023	Frontiers in human neuroscience	10.3389/fnhum.2023.1123014	PR	n.a.
Oct, 2023	Ceceli AO and Huang Y and Gaudreault PO and McClain NE and King SG and Kronberg G and Brackett A and Hoberman GN and Gray JH and Garland EL and Alia-Klein N and Goldstein RZ	Recovery of inhibitory control prefrontal cortex function in inpatients with heroin use disorder: a 15-week longitudinal fMRI study.	2023	medRxiv : the preprint server for health sciences	10.1101/2023.03.28.23287864	NR	no fmri neurofeedback
Oct, 2023	Levitt J and Yang Z and Williams SD and Lütschg Espinosa SE and Garcia-Casal A and Lewis LD	EEG-LLAMAS: A low-latency neurofeedback platform for artifact reduction in EEG-fMRI.	2023	NeuroImage	10.1016/j.neuroimage.2023.120092	NR	no fmri neurofeedback
Oct, 2023	González Fuentes J and Cebada-Sánchez S and Arroyo-Jiménez MDM and Muñoz-López M and Rivas-Infante E and Lozano G and Mansilla F and Cortes F and Insausti R and Marcos P	Study of the human hippocampal formation: a method for histological and magnetic resonance correlation in perinatal cases.	2023	Brain imaging and behavior	10.1007/s11682-023-00768-4	NR	no fmri neurofeedback
Oct, 2023	Zhang J and Raya J and Morfini F and Urban Z and Pagliaccio D and Yendiki A and Auerbach RP and Bauer CCC and Whitfield-Gabrieli S	Reducing default mode network connectivity with mindfulness-based fMRI neurofeedback: a pilot study among adolescents with affective disorder history.	2023	Molecular psychiatry	10.1038/s41380-023-02032-z	PR	n.a.
Oct, 2023	Huang MH and Fan SY and Lin IM	EEG coherences of the fronto-limbic circuit between patients with major depressive disorder and healthy controls.	2023	Journal of affective disorders	10.1016/j.jad.2023.03.055	NR	no fmri neurofeedback
Oct, 2023	Li Q and Song S and Xiang G and Fu Z and Zhou Z and Chen H	The inferior frontal gyrus spontaneous activity mediates the association of early life adversity with self-control ability in late adolescents.	2023	Psychophysiology	10.1111/psyp.14291	NR	no fmri neurofeedback
Oct, 2023	Li G and Hu Y and Zhang W and Wang J and Ji W and Manza P and Volkow ND and Zhang Y and Wang GJ	Brain functional and structural magnetic resonance imaging of obesity and weight loss interventions.	2023	Molecular psychiatry	10.1038/s41380-023-02025-y	PR	n.a.
Oct, 2023	Litwińczuk MC and Muhlert N and Trujillo-Barreto N and Woollams A	Using graph theory as a common language to combine neural structure and function in models of healthy cognitive performance.	2023	Human brain mapping	10.1002/hbm.26258	NR	general methods
Oct, 2023	Peciña M and Chen J and Karp JF and Dombrovski AY	Dynamic Feedback Between Antidepressant Placebo Expectancies and Mood.	2023	JAMA psychiatry	10.1001/jamapsychiatry.2023.0010	PR	n.a.
Oct, 2023	Mosch B and Hagena V and Herpertz S and Ruttorf M and Diers M	Neural correlates of control over pain in fibromyalgia patients.	2023	NeuroImage. Clinical	10.1016/j.nicl.2023.103355	NR	no fmri neurofeedback
Oct, 2023	Bretton-Granatoor Z and Stealey H and Santacruz SR and Lewis-Peacock JA	Estimating Intrinsic Manifold Dimensionality to Classify Task-Related Information in Human and Non-Human Primate Data.	2022	IEEE Biomedical Circuits and Systems Conference : healthcare technology : [proceedings]. IEEE Biomedical Circuits and Systems Conference	10.1109/BioCAS54905.2022.9948604	NR	no fmri neurofeedback
Oct, 2023	Schwarze SA and Laube C and Khosravani N and Lindenberger U and Bunge SA and Fandakova Y	Does prefrontal connectivity during task switching help or hinder children's performance?	2023	Developmental cognitive neuroscience	10.1016/j.dcn.2023.101217	NR	no fmri neurofeedback
Oct, 2023	Lieberman JM and Rabellino D and Densmore M and Frewen PA and Steyrl D and Scharnowski F and Théberge J and Neufeld RWJ and Schmahl C and Jetly R and Narikuzhy S and Lanius RA and Nicholson AA	Posterior cingulate cortex targeted real-time fMRI neurofeedback recalibrates functional connectivity with the amygdala, posterior insula, and default-mode network in PTSD.	2023	Brain and behavior	10.1002/brb3.2883	PR	n.a.
Oct, 2023	Smevik H and Habli S and Saksvik SB and Kliem E and Evensmoen HR and Conde V and Petroni A and Asarnow RF and Dennis EL and Eikenes L and Kallestad H and Sand T and Thompson PM and Saksvik-Lehouillier I and Håberg AK and Olsen A	Poorer sleep health is associated with altered brain activation during cognitive control processing in healthy adults.	2023	Cerebral cortex (New York, N.Y. : 1991)	10.1093/cercor/bhad024	NR	no fmri neurofeedback
Oct, 2023	Chung YI and White R and Geier CF and Johnston SJ and Smyth JM and Delgado MR and McKee SA and Wilson SJ	Testing the efficacy of real-time fMRI neurofeedback for training people who smoke daily to upregulate neural responses to nondrug rewards.	2023	Cognitive, affective & behavioral neuroscience	10.3758/s13415-023-01070-y	PR	n.a.
Oct, 2023	He X and Moreno DR and Hou Z and Cheslack-Postava K and Jiang Y and Li T and Kishon R and Amsel L and Musa G and Wang Z and Hoven CW	Connectivity based Real-Time fMRI Neurofeedback Training in Youth with a History of Major Depressive Disorder.	2023	ArXiv		PR	n.a.
Oct, 2023	Siti Aishah AA and Normala I and Faruque Reza M and M Iqbal S	Mapping cerebral atrophy and hypometabolism on (18)F-FDG PET/CT scans for detecting Alzheimer's disease in the Malaysian population using a Malaysian brain atlas template.	2023	The Medical journal of Malaysia		NR	no fmri neurofeedback
Oct, 2023	Dehghani A and Soltanian-Zadeh H and Hossein-Zadeh GA	Probing fMRI brain connectivity and activity changes during emotion regulation by EEG neurofeedback.	2022	Frontiers in human neuroscience	10.3389/fnhum.2022.988890	NR	no fmri neurofeedback
Oct, 2023	Shaw SB and Nicholson AA and Ros T and Harricharan S and Terpou B and Densmore M and Theberge J and Frewen P and Lanius RA	Increased top-down control of emotions during symptom provocation working memory tasks following a RCT of alpha-down neurofeedback in PTSD.	2023	NeuroImage. Clinical	10.1016/j.nicl.2023.103313	NR	no fmri neurofeedback
Oct, 2023	Purper-Ouakil D	Editorial: Neurofeedback in Attention-Deficit/Hyperactivity Disorder: Still No Evidence of Specific Effects.	2023	Journal of the American Academy of Child and Adolescent Psychiatry	10.1016/j.jaac.2023.01.002	NR	no fmri neurofeedback
Oct, 2023	Klöbl M and Prillinger K and Diehm R and Doganay K and Lanzenberger R and Poustka L and Plener P and Konicar L	Individual brain regulation as learned via neurofeedback is related to affective changes in adolescents with autism spectrum disorder.	2023	Child and adolescent psychiatry and mental health	10.1186/s13034-022-00549-9	NR	no fmri neurofeedback
Oct, 2023	Tsuchiyagaito A and Misaki M and Kirlic N and Yu X and Sánchez SM and Cochran G and Stewart JL and Smith R and Fitzgerald KD and Rohan ML and Paulus MP and Guinjoan SM	Real-Time fMRI Functional Connectivity Neurofeedback Reducing Repetitive Negative Thinking in Depression: A Double-Blind, Randomized, Sham-Controlled Proof-of-Concept Trial.	2023	Psychotherapy and psychosomatics	10.1159/000528377	PR	n.a.
Oct, 2023	Fittipaldi S and Armony JL and Migeot J and Cadaveira M and Ibáñez A and Baez S	Overactivation of posterior insular, postcentral and temporal regions during preserved experience of envy in autism.	2023	The European journal of neuroscience	10.1111/ejn.15911	NR	no fmri neurofeedback
Oct, 2023	Malhi GS and Das P and Outhred T and Bell E and Gessler D and Bryant R and Mannie Z	Significant age by childhood trauma interactions on grey matter volumes: A whole brain VBM analysis.	2023	Bipolar disorders	10.1111/bdi.13286	NR	no fmri neurofeedback
Oct, 2023	Wang S and Zhao Y and Li J	True grit and brain: Trait grit mediates the connection of DLPFC functional connectivity density to posttraumatic growth following COVID-19.	2023	Journal of affective disorders	10.1016/j.jad.2023.01.022	NR	no fmri neurofeedback
Oct, 2023	Lender A and Wirtz J and Kronbichler M and Kahveci S and Kühn S and Blechert J	Differential Orbitofrontal Cortex Responses to Chocolate Images While Performing an Approach-Avoidance Task in the MRI Environment.	2023	Nutrients	10.3390/nu15010244	NR	no fmri neurofeedback
Oct, 2023	Kodama M and Iwama S and Morishige M and Ushiba J	Thirty-minute motor imagery exercise aided by EEG sensorimotor rhythm neurofeedback enhances morphing of sensorimotor cortices: a double-blind sham-controlled study.	2023	Cerebral cortex (New York, N.Y. : 1991)	10.1093/cercor/bhac525	NR	no fmri neurofeedback
Oct, 2023	Zhou D and Kang Y and Cosme D and Jovanova M and He X and Mahadevan A and Ahn J and Stanoi O and Brynildsen JK and Cooper N and Cornblath EJ and Parkes L and Mucha PJ and Ochsner KN and Lydon-Staley DM and Falk EB and Bassett DS	Mindful attention promotes control of brain network dynamics for self-regulation and discontinues the past from the present.	2023	Proceedings of the National Academy of Sciences of the United States of America	10.1073/pnas.2201074119	NR	no fmri neurofeedback
Oct, 2023	Previously Marzena Szkodo MOR and Micai M and Caruso A and Fulceri F and Fazio M and Scattoni ML	Technologies to support the diagnosis and/or treatment of neurodevelopmental disorders: A systematic review.	2023	Neuroscience and biobehavioral reviews	10.1016/j.neubiorev.2022.105021	PR	n.a.
Oct, 2023	Lor CS and Haugg A and Zhang M and Schneider L and Herdener M and Quednow BB and Golestani N and Scharnowski F	Thalamic volume and functional connectivity are associated with nicotine dependence severity and craving.	2023	Addiction biology	10.1111/adb.13261	NR	no fmri neurofeedback
Oct, 2023	Maywald M and Paolini M and Rauchmann BS and Gerz C and Heppe JL and Wolf A and Lerchenberger L and Tominschek I and Stöcklein S and Reidler P and Tschentscher N and Ertl-Wagner B and Pogarell O and Keeser D and Karch S	Individual- and Connectivity-Based Real-Time fMRI Neurofeedback to Modulate Emotion-Related Brain Responses in Patients with Depression: A Pilot Study.	2022	Brain sciences	10.3390/brainsci12121714	PR	n.a.
Oct, 2023	Pelz P and Genauck A and Lorenz RC and Wüstenberg T and Wackerhagen C and Charlet K and Gleich T and Geisel O and Heinz A and Müller CA and Beck A	Effects of baclofen on insular gain anticipation in alcohol-dependent patients - a randomized, placebo-controlled, pharmaco-fMRI pilot trial.	2023	Psychopharmacology	10.1007/s00213-022-06291-6	NR	no fmri neurofeedback
Oct, 2023	Koban L and Wager TD and Kober H	A neuromarker for drug and food craving distinguishes drug users from non-users.	2023	Nature neuroscience	10.1038/s41593-022-01228-w	NR	no fmri neurofeedback
Oct, 2023	Or-Borichev A and Gurevitch G and Klovatch I and Greental A and Lerner Y and Levy DJ and Hendler T	Neural and functional validation of fMRI-informed EEG model of right inferior frontal gyrus activity.	2023	NeuroImage	10.1016/j.neuroimage.2022.119822	NR	no fmri neurofeedback
Oct, 2023	Caria A and Grecucci A	Neuroanatomical predictors of real-time fMRI-based anterior insula regulation. A supervised machine learning study.	2023	Psychophysiology	10.1111/psyp.14237	PR	n.a.
Oct, 2023	González Méndez PP and Rodino Climent J and Stanley JA and Sitaram R	Real-Time fMRI Neurofeedback Training as a Neurorehabilitation Approach on Depressive Disorders: A Systematic Review of Randomized Control Trials.	2022	Journal of clinical medicine	10.3390/jcm11236909	PR	n.a.
Oct, 2023	Collin SHP and van den Broek PLC and van Mourik T and Desain P and Doeller CF	Inducing a mental context for associative memory formation with real-time fMRI neurofeedback.	2022	Scientific reports	10.1038/s41598-022-25799-7	PR	n.a.
Oct, 2023	Funch Uhre V and Melissa Larsen K and Marc Herz D and Baaré W and Katrine Pagsberg A and Roman Siebner H	Inhibitory control in obsessive compulsive disorder: A systematic review and activation likelihood estimation meta-analysis of functional magnetic resonance imaging studies.	2022	NeuroImage. Clinical	10.1016/j.nicl.2022.103268	NR	no fmri neurofeedback
Oct, 2023	Lenz B and Gerhardt S and Boroumand-Jazi R and Eichler A and Buchholz VN and Fasching PA and Kornhuber J and Banaschewski T and Flor H and Guldner S and Prignitz M and Nees F	Sex-specific association between prenatal androgenization (second-to-fourth digit length ratio) and frontal brain volumes in adolescents.	2023	European archives of psychiatry and clinical neuroscience	10.1007/s00406-022-01515-4	NR	no fmri neurofeedback
Oct, 2023	Melnikov MY and Bezmaternykh DD and Savelov AA and Petrovskiy ED and Kochetova AV	Changes in Brain Activity in Healthy Women during Self-Regulation of Slow EEG Activity in the Prefrontal Cortex.	2022	Bulletin of experimental biology and medicine	10.1007/s10517-022-05637-6	NR	no fmri neurofeedback
Oct, 2023	Cherry J and Kamel S and Elfil M and Aravala SS and Bayoumi A and Patel A and Sinha R and Tinaz S	Mental imagery content is associated with disease severity and specific brain functional connectivity changes in patients with Parkinson's disease.	2023	Brain imaging and behavior	10.1007/s11682-022-00749-z	NR	no fmri neurofeedback
Oct, 2023	Krause AJ and Vallat R and Simon EB and Walker MP	Sleep Loss Influences the Interconnected Brain-Body Regulation of Cardiovascular Function in Humans.	2023	Psychosomatic medicine	10.1097/PSY.0000000000001150	NR	no fmri neurofeedback
Oct, 2023	Dave F and Tripathi R	The efficacy of neurofeedback for alcohol use disorders - a systematic review.	2023	The world journal of biological psychiatry : the official journal of the World Federation of Societies of Biological Psychiatry	10.1080/15622975.2022.2151043	PR	n.a.
Oct, 2023	Renz MP and Zidda F and Andoh J and Prager M and Sack M and Becker R and Ruf M and Schmitgen MM and Wolf RC and Meyer-Lindenberg A and Tost H	Practical challenges of continuous real-time functional magnetic resonance imaging neurofeedback with multiband accelerated echo-planar imaging and short repetition times.	2023	Human brain mapping	10.1002/hbm.26154	PR	n.a.
Oct, 2023	Shiney TSS and Jerome SA	An Intelligent System to Enhance the Performance of Brain Tumor Diagnosis from MR Images.	2023	Journal of digital imaging	10.1007/s10278-022-00715-7	NR	no fmri neurofeedback
Oct, 2023	Bucolo M and Rance M and Nees F and Ruttorf M and Stella G and Monarca N and Andoh J and Flor H	Cortical networks underlying successful control of nociceptive processing using real-time fMRI.	2022	Frontiers in pain research (Lausanne, Switzerland)	10.3389/fpain.2022.969867	PR	n.a.
Oct, 2023	Lam SL and Criaud M and Lukito S and Westwood SJ and Agbedjro D and Kowalczyk OS and Curran S and Barret N and Abbott C and Liang H and Simonoff E and Barker GJ and Giampietro V and Rubia K	Double-Blind, Sham-Controlled Randomized Trial Testing the Efficacy of fMRI Neurofeedback on Clinical and Cognitive Measures in Children With ADHD.	2022	The American journal of psychiatry	10.1176/appi.ajp.21100999	PR	n.a.
Oct, 2023	Kowalczyk OS and Mehta MA and O'Daly OG and Criaud M	Task-Based Functional Connectivity in Attention-Deficit/Hyperactivity Disorder: A Systematic Review.	2022	Biological psychiatry global open science	10.1016/j.bpsgos.2021.10.006	PR	n.a.
Oct, 2023	Ma X and Wang F and Zhang C and Shen W and Yang S	Self-Directed Neurofeedback Treatment for Subjective Tinnitus Patients Evaluated by Multimodal Functional Imaging.	2022	Neural plasticity	10.1155/2022/5114721	NR	no fmri neurofeedback
Oct, 2023	Hong J and Park JH	Efficacy of Neuro-Feedback Training for PTSD Symptoms: A Systematic Review and Meta-Analysis.	2022	International journal of environmental research and public health	10.3390/ijerph192013096	PR	n.a.
Oct, 2023	Ilomäki M and Lindblom J and Salmela V and Flykt M and Vänskä M and Salmi J and Tolonen T and Alho K and Punamäki RL and Wikman P	Early life stress is associated with the default mode and fronto-limbic network connectivity among young adults.	2022	Frontiers in behavioral neuroscience	10.3389/fnbeh.2022.958580	NR	no fmri neurofeedback
Oct, 2023	Tian T and Li Y and Li J and Zhang G and Wang J and Wan C and Fang J and Wu D and Zhou Y and Qin Y and Zhu H and Liu D and Zhu W	Genetic influence on brain volume alterations related to self-reported childhood abuse.	2022	Frontiers in neuroscience	10.3389/fnins.2022.1019718	NR	no fmri neurofeedback
Oct, 2023	Mosayebi R and Dehghani A and Hossein-Zadeh GA	Dynamic functional connectivity estimation for neurofeedback emotion regulation paradigm with simultaneous EEG-fMRI analysis.	2022	Frontiers in human neuroscience	10.3389/fnhum.2022.933538	NR	no fmri neurofeedback
Oct, 2023	Carnell S and Benson L and Papantoni A and Chen L and Huo Y and Wang Z and Peterson BS and Geliebter A	Obesity and acute stress modulate appetite and neural responses in food word reactivity task.	2022	PloS one	10.1371/journal.pone.0271915	NR	no fmri neurofeedback
Oct, 2023	Loriette C and Amengual JL and Ben Hamed S	Beyond the brain-computer interface: Decoding brain activity as a tool to understand neuronal mechanisms subtending cognition and behavior.	2022	Frontiers in neuroscience	10.3389/fnins.2022.811736	NR	no fmri neurofeedback
Oct, 2023	Liu X and Klugah-Brown B and Zhang R and Chen H and Zhang J and Becker B	Pathological fear, anxiety and negative affect exhibit distinct neurostructural signatures: evidence from psychiatric neuroimaging meta-analysis.	2022	Translational psychiatry	10.1038/s41398-022-02157-9	NR	no fmri neurofeedback
Oct, 2023	Wang H and Yin N and Wang A and Xu G	Cerebral cortex Functional Networks of Transdermal Electrical Stimulation at Daling (PC7) Acupoint.	2023	Clinical EEG and neuroscience	10.1177/15500594221123692	NR	no fmri neurofeedback
Oct, 2023	Orth L and Meeh J and Gur RC and Neuner I and Sarkheil P	Frontostriatal circuitry as a target for fMRI-based neurofeedback interventions: A systematic review.	2022	Frontiers in human neuroscience	10.3389/fnhum.2022.933718	PR	n.a.
Oct, 2023	Pereira JA and Ray A and Rana M and Silva C and Salinas C and Zamorano F and Irani M and Opazo P and Sitaram R and Ruiz S	A real-time fMRI neurofeedback system for the clinical alleviation of depression with a subject-independent classification of brain states: A proof of principle study.	2022	Frontiers in human neuroscience	10.3389/fnhum.2022.933559	PR	n.a.
Oct, 2023	Madkhali Y and Al-Wasity S and Aldehmi N and Pollick F	Using Real-Time fMRI Neurofeedback to Modulate M1-Cerebellum Connectivity.	2022	Computational intelligence and neuroscience	10.1155/2022/8744982	PR	n.a.
Oct, 2023	Mennen AC and Nastase SA and Yeshurun Y and Hasson U and Norman KA	Real-time neurofeedback to alter interpretations of a naturalistic narrative.	2022	Neuroimage. Reports	10.1016/j.ynirp.2022.100111	PR	n.a.
Oct, 2023	Hutcherson CA and Tusche A	Evidence accumulation, not 'self-control', explains dorsolateral prefrontal activation during normative choice.	2022	eLife	10.7554/eLife.65661	NR	no fmri neurofeedback
Oct, 2023	De Filippi E and Marins T and Escrichs A and Gilson M and Moll J and Tovar-Moll F and Deco G	One session of fMRI-Neurofeedback training on motor imagery modulates whole-brain effective connectivity and dynamical complexity.	2022	Cerebral cortex communications	10.1093/texcom/tgac027	PR	n.a.
Oct, 2023	Gao Q and Luo N and Sun M and Zhou W and Li Y and Liang M and Yang C and Zhang M and Li R and Gong L and Yu J and Leng J and Chen H	Neural efficiency and proficiency adaptation of effective connectivity corresponding to early and advanced skill levels in athletes of racket sports.	2023	Human brain mapping	10.1002/hbm.26057	NR	no fmri neurofeedback
Oct, 2023	Bush KA and James GA and Privratsky AA and Fialkowski KP and Kilts CD	Action-value processing underlies the role of the dorsal anterior cingulate cortex in performance monitoring during self-regulation of affect.	2022	PloS one	10.1371/journal.pone.0273376	PR	n.a.
Oct, 2023	Hellrung L and Kirschner M and Sulzer J and Sladky R and Scharnowski F and Herdener M and Tobler PN	Analysis of individual differences in neurofeedback training illuminates successful self-regulation of the dopaminergic midbrain.	2022	Communications biology	10.1038/s42003-022-03756-4	PR	n.a.
Oct, 2023	Wiehler A and Branzoli F and Adanyeguh I and Mochel F and Pessiglione M	A neuro-metabolic account of why daylong cognitive work alters the control of economic decisions.	2022	Current biology : CB	10.1016/j.cub.2022.07.010	NR	no fmri neurofeedback
Oct, 2023	Benjamini D and Priemer DS and Perl DP and Brody DL and Basser PJ	Mapping astrogliosis in the individual human brain using multidimensional MRI.	2023	Brain : a journal of neurology	10.1093/brain/awac298	NR	no fmri neurofeedback
Oct, 2023	Kober SE and Ninaus M and Witte M and Buchrieser F and Grössinger D and Fischmeister FPS and Neuper C and Wood G	Triathletes are experts in self-regulating physical activity - But what about self-regulating neural activity?	2022	Biological psychology	10.1016/j.biopsycho.2022.108406	NR	no fmri neurofeedback
Oct, 2023	Grooms DR and Diekfuss JA and Criss CR and Anand M and Slutsky-Ganesh AB and DiCesare CA and Myer GD	Preliminary brain-behavioral neural correlates of anterior cruciate ligament injury risk landing biomechanics using a novel bilateral leg press neuroimaging paradigm.	2022	PloS one	10.1371/journal.pone.0272578	NR	no fmri neurofeedback
Oct, 2023	Litwińczuk MC and Muhlert N and Cloutman L and Trujillo-Barreto N and Woollams A	Combination of structural and functional connectivity explains unique variation in specific domains of cognitive function.	2022	NeuroImage	10.1016/j.neuroimage.2022.119531	NR	no fmri neurofeedback
Oct, 2023	Wu Z and Zhong X and Lin G and Peng Q and Zhang M and Zhou H and Wang Q and Chen B and Ning Y	Resting-state electroencephalography of neural oscillation and functional connectivity patterns in late-life depression.	2022	Journal of affective disorders	10.1016/j.jad.2022.07.055	NR	no fmri neurofeedback
Oct, 2023	Mel'nikov MY and Bezmaternykh DD and Savelov AA and Petrovskiy ED and Kozlova LI and Natarova KA and Larina TD and Andamova TM and Zvyagintsev M and Shtark MB and Mathiak K	Real-time fMRI neurofeedback compared to cognitive behavioral therapy in a pilot study for the treatment of mild and moderate depression.	2023	European archives of psychiatry and clinical neuroscience	10.1007/s00406-022-01462-0	PR	n.a.
Oct, 2023	Clarkson BD and Karim HT and Chermansky CJ and Banihashemi L and Tyagi S and Griffiths DJ and Resnick NM	Changes in brain response to urgency before and after treatment of urgency urinary incontinence with onabotulinumtoxin A.	2022	Neurourology and urodynamics	10.1002/nau.25012	NR	no fmri neurofeedback
Oct, 2023	Li Z and Liu J and Chen B and Wu X and Zou Z and Gao H and Wang C and Zhou J and Qi F and Zhang M and He J and Qi X and Yan F and Dou S and Tong L and Zhang H and Han X and Li Y	Improved Regional Homogeneity in Chronic Insomnia Disorder After Amygdala-Based Real-Time fMRI Neurofeedback Training.	2022	Frontiers in psychiatry	10.3389/fpsyt.2022.863056	PR	n.a.
Oct, 2023	Pindi P and Houenou J and Piguet C and Favre P	Real-time fMRI neurofeedback as a new treatment for psychiatric disorders: A meta-analysis.	2022	Progress in neuro-psychopharmacology & biological psychiatry	10.1016/j.pnpbp.2022.110605	PR	n.a.
Oct, 2023	Kasahara K and DaSalla CS and Honda M and Hanakawa T	Basal ganglia-cortical connectivity underlies self-regulation of brain oscillations in humans.	2022	Communications biology	10.1038/s42003-022-03665-6	NR	no fmri neurofeedback
Oct, 2023	Hosseinpour Z and Jonkman L and Oladosu O and Pridham G and Pike GB and Inglese M and Geurts JJ and Zhang Y	Texture analysis in brain T2 and diffusion MRI differentiates histology-verified grey and white matter pathology types in multiple sclerosis.	2022	Journal of neuroscience methods	10.1016/j.jneumeth.2022.109671	NR	no fmri neurofeedback
Oct, 2023	Shaw SB and Levy Y and Mizzi A and Herman G and McKinnon MC and Heisz JJ and Becker S	Combined Aerobic Exercise and Neurofeedback Lead to Improved Task-Relevant Intrinsic Network Synchrony.	2022	Frontiers in human neuroscience	10.3389/fnhum.2022.838614	NR	no fmri neurofeedback
Oct, 2023	Ferber SG and Als H and McAnulty G and Klinger G and Weller A	Multi-level hypothalamic neuromodulation of self-regulation and cognition in preterm infants: Towards a control systems model.	2022	Comprehensive psychoneuroendocrinology	10.1016/j.cpnec.2021.100109	NR	no fmri neurofeedback
Oct, 2023	Taebi A and Becker B and Klugah-Brown B and Roecher E and Biswal B and Zweerings J and Mathiak K	Shared network-level functional alterations across substance use disorders: A multi-level kernel density meta-analysis of resting-state functional connectivity studies.	2022	Addiction biology	10.1111/adb.13200	NR	no fmri neurofeedback
Oct, 2023	Kvamme TL and Ros T and Overgaard M	Can neurofeedback provide evidence of direct brain-behavior causality?	2022	NeuroImage	10.1016/j.neuroimage.2022.119400	PR	n.a.
Oct, 2023	Kerr KL and Ratliff EL and Cohen ZP and Fuller S and Cosgrove KT and DeVille DC and Misaki M and Morris AS and Bodurka J	Real-Time Functional Magnetic Resonance Imaging Dyadic Neurofeedback for Emotion Regulation: A Proof-of-Concept Study.	2022	Frontiers in human neuroscience	10.3389/fnhum.2022.910951	PR	n.a.
Oct, 2023	Dobrushina OR and Dobrynina LA and Arina GA and Kremneva EI and Novikova ES and Gubanova MV and Pechenkova EV and Suslina AD and Aristova VV and Trubitsyna VV and Krotenkova MV	Enhancing Brain Connectivity With Infra-Low Frequency Neurofeedback During Aging: A Pilot Study.	2022	Frontiers in human neuroscience	10.3389/fnhum.2022.891547	NR	no fmri neurofeedback
Oct, 2023	Ge X and Song KH and Engelbach JA and Yuan L and Gao F and Dahiya S and Rich KM and Ackerman JJH and Garbow JR	Distinguishing Tumor Admixed in a Radiation Necrosis (RN) Background: (1)H and (2)H MR With a Novel Mouse Brain-Tumor/RN Model.	2022	Frontiers in oncology	10.3389/fonc.2022.885480	NR	animal population
Oct, 2023	Shan ZY and Mohamed AZ and Schwenn P and McLoughlin LT and Boyes A and Sacks DD and Driver C and Calhoun VD and Lagopoulos J and Hermens DF	A longitudinal study of functional connectome uniqueness and its association with psychological distress in adolescence.	2022	NeuroImage	10.1016/j.neuroimage.2022.119358	NR	no fmri neurofeedback
Oct, 2023	Madkhali Y and Aldehmi N and Pollick F	Functional Localizers for Motor Areas of the Brain Using fMRI.	2022	Computational intelligence and neuroscience	10.1155/2022/7589493	NR	no fmri neurofeedback
Oct, 2023	Vázquez Friol MDC and Álvarez H and Tuñas Gesto C	Intracerebral Varicella Zoster Virus Vasculopathy in a Patient with Systemic Lupus Erythematosus and Imaging-Clinical Discordance.	2022	The American journal of case reports	10.12659/AJCR.936707	NR	no fmri neurofeedback
Oct, 2023	Jakobi B and Arias-Vasquez A and Hermans E and Vlaming P and Buitelaar J and Franke B and Hoogman M and van Rooij D	Neural Correlates of Reactive Aggression in Adult Attention-Deficit/Hyperactivity Disorder.	2022	Frontiers in psychiatry	10.3389/fpsyt.2022.840095	NR	no fmri neurofeedback
Oct, 2023	Cahart MS and Amad A and Draper SB and Lowry RG and Marino L and Carey C and Ginestet CE and Smith MS and Williams SCR	The effect of learning to drum on behavior and brain function in autistic adolescents.	2022	Proceedings of the National Academy of Sciences of the United States of America	10.1073/pnas.2106244119	NR	no fmri neurofeedback
Oct, 2023	Goldway N and Jalon I and Keynan JN and Hellrung L and Horstmann A and Paret C and Hendler T	Feasibility and utility of amygdala neurofeedback.	2022	Neuroscience and biobehavioral reviews	10.1016/j.neubiorev.2022.104694	PR	n.a.
Oct, 2023	Wallace G and Polcyn S and Brooks PP and Mennen AC and Zhao K and Scotti PS and Michelmann S and Li K and Turk-Browne NB and Cohen JD and Norman KA	RT-Cloud: A cloud-based software framework to simplify and standardize real-time fMRI.	2022	NeuroImage	10.1016/j.neuroimage.2022.119295	PR	n.a.
Oct, 2023	Ciarlo A and Russo AG and Ponticorvo S and di Salle F and Lührs M and Goebel R and Esposito F	Semantic fMRI neurofeedback: a multi-subject study at 3 tesla.	2022	Journal of neural engineering	10.1088/1741-2552/ac6f81	PR	n.a.
Oct, 2023	Thibault RT and Pedder H	Excess significance and power miscalculations in neurofeedback research.	2022	NeuroImage. Clinical	10.1016/j.nicl.2022.103008	PR	n.a.
Oct, 2023	Steiner F and Fernandez N and Dietziker J and Stämpfli P and Seifritz E and Rey A and Frühholz S	Affective speech modulates a cortico-limbic network in real time.	2022	Progress in neurobiology	10.1016/j.pneurobio.2022.102278	PR	n.a.
Oct, 2023	Lim SJ and Thiel C and Sehm B and Deserno L and Lepsien J and Obleser J	Distributed networks for auditory memory differentially contribute to recall precision.	2022	NeuroImage	10.1016/j.neuroimage.2022.119227	NR	no fmri neurofeedback
Oct, 2023	Holz NE and Floris DL and Llera A and Aggensteiner PM and Kia SM and Wolfers T and Baumeister S and Böttinger B and Glennon JC and Hoekstra PJ and Dietrich A and Saam MC and Schulze UME and Lythgoe DJ and Williams SCR and Santosh P and Rosa-Justicia M and Bargallo N and Castro-Fornieles J and Arango C and Penzol MJ and Walitza S and Meyer-Lindenberg A and Zwiers M and Franke B and Buitelaar J and…	Age-related brain deviations and aggression.	2023	Psychological medicine	10.1017/S003329172200068X	NR	no fmri neurofeedback
Oct, 2023	Sadananda S and Dastidar SG and Chitturi V and Singh Balhara YP and Sharma R and Kaur S	Electroencephalography-based cortical sources of working memory in the subjects with opioid addiction: A pilot study.	2021	The Indian journal of medical research	10.4103/ijmr.IJMR_941_20	NR	no fmri neurofeedback
Oct, 2023	Marins T and Tovar-Moll F	Using neurofeedback to induce and explore brain plasticity.	2022	Trends in neurosciences	10.1016/j.tins.2022.03.009	PR	n.a.
Oct, 2023	Sullivan RM and Maple KE and Wallace AL and Thomas AM and Lisdahl KM	Examining Inhibitory Affective Processing Within the Rostral Anterior Cingulate Cortex Among Abstinent Cannabis-Using Adolescents and Young Adults.	2022	Frontiers in psychiatry	10.3389/fpsyt.2022.851118	NR	no fmri neurofeedback
Oct, 2023	Zhang Y and Mu Y and Li X and Sun C and Ma X and Li S and Li L and Zhang Z and Qi S	Improved Interhemispheric Functional Connectivity in Postpartum Depression Disorder: Associations With Individual Target-Transcranial Magnetic Stimulation Treatment Effects.	2022	Frontiers in psychiatry	10.3389/fpsyt.2022.859453	NR	no fmri neurofeedback
Oct, 2023	Misaki M and Bodurka J and Paulus MP	A Library for fMRI Real-Time Processing Systems in Python (RTPSpy) With Comprehensive Online Noise Reduction, Fast and Accurate Anatomical Image Processing, and Online Processing Simulation.	2022	Frontiers in neuroscience	10.3389/fnins.2022.834827	PR	n.a.
Oct, 2023	Rubia K	Neurotherapeutics for ADHD: Do they work?	2022	PsyCh journal	10.1002/pchj.544	PR	n.a.
Oct, 2023	Nikolaidis A and He X and Pekar J and Rosch K and Mostofsky SH	Frontal corticostriatal functional connectivity reveals task positive and negative network dysregulation in relation to ADHD, sex, and inhibitory control.	2022	Developmental cognitive neuroscience	10.1016/j.dcn.2022.101101	NR	no fmri neurofeedback
Oct, 2023	Davydov N and Peek L and Auer T and Prilepin E and Gninenko N and Van De Ville D and Nikonorov A and Koush Y	Real-time and Recursive Estimators for Functional MRI Quality Assessment.	2022	Neuroinformatics	10.1007/s12021-022-09582-7	PR	n.a.
Oct, 2023	Desmarteaux C and Streff A and Chen JI and Houzé B and Piché M and Rainville P	Brain Responses to Hypnotic Verbal Suggestions Predict Pain Modulation.	2021	Frontiers in pain research (Lausanne, Switzerland)	10.3389/fpain.2021.757384	NR	no fmri neurofeedback
Oct, 2023	Kirlic N and Cohen ZP and Tsuchiyagaito A and Misaki M and McDermott TJ and Aupperle RL and Stewart JL and Singh MK and Paulus MP and Bodurka J	Self-regulation of the posterior cingulate cortex with real-time fMRI neurofeedback augmented mindfulness training in healthy adolescents: A nonrandomized feasibility study.	2022	Cognitive, affective & behavioral neuroscience	10.3758/s13415-022-00991-4	PR	n.a.
Oct, 2023	Cohen AL	Using causal methods to map symptoms to brain circuits in neurodevelopment disorders: moving from identifying correlates to developing treatments.	2022	Journal of neurodevelopmental disorders	10.1186/s11689-022-09433-1	PR	n.a.
Oct, 2023	Zafarmand M and Farahmand Z and Otared N	A Systematic Literature Review and Meta-analysis on Effectiveness of Neurofeedback for Obsessive-Compulsive Disorder.	2022	Neurocase	10.1080/13554794.2021.2019790	PR	n.a.
Oct, 2023	Hartmann H and Lengersdorff L and Hitz HH and Stepnicka P and Silani G	Emotional Ego- and Altercentric Biases in High-Functioning Autism Spectrum Disorder: Behavioral and Neurophysiological Evidence.	2022	Frontiers in psychiatry	10.3389/fpsyt.2022.813969	NR	no fmri neurofeedback
Oct, 2023	Tinaz S and Kamel S and Aravala SS and Elfil M and Bayoumi A and Patel A and Scheinost D and Sinha R and Hampson M	Neurofeedback-guided kinesthetic motor imagery training in Parkinson's disease: Randomized trial.	2022	NeuroImage. Clinical	10.1016/j.nicl.2022.102980	PR	n.a.
Oct, 2023	Klein F and Debener S and Witt K and Kranczioch C	fMRI-based validation of continuous-wave fNIRS of supplementary motor area activation during motor execution and motor imagery.	2022	Scientific reports	10.1038/s41598-022-06519-7	NR	no fmri neurofeedback
Oct, 2023	Lopes Dos Santos A and Trevas S and Rosado ML	A Challenge in Diagnosis of Cerebellar Hemangioblastoma.	2022	Cureus	10.7759/cureus.21713	NR	no fmri neurofeedback
Oct, 2023	He C and Fan D and Liu X and Wang Q and Zhang H and Zhang H and Zhang Z and Xie C	Insula network connectivity mediates the association between childhood maltreatment and depressive symptoms in major depressive disorder patients.	2022	Translational psychiatry	10.1038/s41398-022-01829-w	NR	no fmri neurofeedback
Oct, 2023	Gonzalez MZ and Coppola AM and Allen JP and Coan JA	Yielding to social presence as a bioenergetic strategy.	2021	Current research in ecological and social psychology	10.1016/j.cresp.2021.100010	NR	no fmri neurofeedback
Oct, 2023	Taylor JE and Yamada T and Kawashima T and Kobayashi Y and Yoshihara Y and Miyata J and Murai T and Kawato M and Motegi T	Depressive symptoms reduce when dorsolateral prefrontal cortex-precuneus connectivity normalizes after functional connectivity neurofeedback.	2022	Scientific reports	10.1038/s41598-022-05860-1	PR	n.a.
Oct, 2023	Weiss F and Zhang J and Aslan A and Kirsch P and Gerchen MF	Feasibility of training the dorsolateral prefrontal-striatal network by real-time fMRI neurofeedback.	2022	Scientific reports	10.1038/s41598-022-05675-0	PR	n.a.
Oct, 2023	Deshpande HU and Fedota JR and Castillo J and Salmeron BJ and Ross TJ and Stein EA	Not all smokers are alike: the hidden cost of sustained attention during nicotine abstinence.	2022	Neuropsychopharmacology : official publication of the American College of Neuropsychopharmacology	10.1038/s41386-022-01275-8	NR	no fmri neurofeedback
Oct, 2023	Cohen-Gilbert JE and Nickerson LD and Seraikas AM and Oot EN and Rieselbach MM and Schuttenberg EM and Sneider JT and Silveri MM	Large-scale brain network activation during emotional inhibitory control: Associations with alcohol misuse in college freshmen.	2022	Alcoholism, clinical and experimental research	10.1111/acer.14782	NR	no fmri neurofeedback
Oct, 2023	Fatima A and Madni TM and Anwar F and Janjua UI and Sultana N	Automated 2D Slice-Based Skull Stripping Multi-View Ensemble Model on NFBS and IBSR Datasets.	2022	Journal of digital imaging	10.1007/s10278-021-00560-0	NR	general methods
Oct, 2023	Taschereau-Dumouchel V and Cushing CA and Lau H	Real-Time Functional MRI in the Treatment of Mental Health Disorders.	2022	Annual review of clinical psychology	10.1146/annurev-clinpsy-072220-014550	PR	n.a.
Oct, 2023	Lammers-Lietz F and Zacharias N and Mörgeli R and Spies CD and Winterer G	Functional Connectivity of the Supplementary and Presupplementary Motor Areas in Postoperative Transition Between Stages of Frailty.	2022	The journals of gerontology. Series A, Biological sciences and medical sciences	10.1093/gerona/glac012	NR	no fmri neurofeedback
Oct, 2023	Yang FN and Liu TT and Wang Z	Functional connectome mediates the association between sleep disturbance and mental health in preadolescence: A longitudinal mediation study.	2022	Human brain mapping	10.1002/hbm.25772	NR	no fmri neurofeedback
Oct, 2023	Stirner M and Gurevitch G and Lubianiker N and Hendler T and Schmahl C and Paret C	An Investigation of Awareness and Metacognition in Neurofeedback with the Amygdala Electrical Fingerprint.	2022	Consciousness and cognition	10.1016/j.concog.2021.103264	NR	no fmri neurofeedback
Oct, 2023	Koyama Y and Fujiwara T and Murayama H and Machida M and Inoue S and Shobugawa Y	Association between adverse childhood experiences and brain volumes among Japanese community-dwelling older people: Findings from the NEIGE study.	2022	Child abuse & neglect	10.1016/j.chiabu.2021.105456	NR	no fmri neurofeedback
Oct, 2023	Tan Q and Li S and Niu J and Liu S and Li Y and Lu Y and Wang Z and Xu W and Wei Y and Guo Z	Resting-State Functional Magnetic Resonance Imaging Reveals Overactivation of the Habitual Control Brain System in Tobacco Dependence.	2021	Neuropsychiatric disease and treatment	10.2147/NDT.S334403	NR	no fmri neurofeedback
Oct, 2023	Tooley UA and Bassett DS and Mackey AP	Functional brain network community structure in childhood: Unfinished territories and fuzzy boundaries.	2022	NeuroImage	10.1016/j.neuroimage.2021.118843	NR	no fmri neurofeedback
Oct, 2023	Przetacka J and Droździel D and Michałowski JM and Wypych M	Self-regulation and learning from failures: Probabilistic reversal learning task reveals lower flexibility persisting after punishment in procrastinators.	2022	Journal of experimental psychology. General	10.1037/xge0001161	NR	no fmri neurofeedback
Oct, 2023	Nicholson AA and Rabellino D and Densmore M and Frewen PA and Steryl D and Scharnowski F and Théberge J and Neufeld RWJ and Schmahl C and Jetly R and Lanius RA	Differential mechanisms of posterior cingulate cortex downregulation and symptom decreases in posttraumatic stress disorder and healthy individuals using real-time fMRI neurofeedback.	2022	Brain and behavior	10.1002/brb3.2441	PR	n.a.
Oct, 2023	Monninger M and Pollok TM and Aggensteiner PM and Kaiser A and Reinhard I and Hermann A and Meyer-Lindenberg A and Brandeis D and Banaschewski T and Holz NE	Coping under stress: Prefrontal control predicts stress burden during the COVID-19 crisis.	2022	European neuropsychopharmacology : the journal of the European College of Neuropsychopharmacology	10.1016/j.euroneuro.2021.11.007	NR	no fmri neurofeedback
Oct, 2023	Paolini M and Keeser D and Rauchmann BS and Gschwendtner S and Jeanty H and Reckenfelderbäumer A and Yaseen O and Reidler P and Rabenstein A and Engelbregt HJ and Maywald M and Blautzik J and Ertl-Wagner B and Pogarell O and Rüther T and Karch S	Correlations Between the DMN and the Smoking Cessation Outcome of a Real-Time fMRI Neurofeedback Supported Exploratory Therapy Approach: Descriptive Statistics on Tobacco-Dependent Patients.	2022	Clinical EEG and neuroscience	10.1177/15500594211062703	PR	n.a.
Oct, 2023	Krylova M and Skouras S and Razi A and Nicholson AA and Karner A and Steyrl D and Boukrina O and Rees G and Scharnowski F and Koush Y	Progressive modulation of resting-state brain activity during neurofeedback of positive-social emotion regulation networks.	2021	Scientific reports	10.1038/s41598-021-02079-4	PR	n.a.
Oct, 2023	Jaeckle T and Williams SCR and Barker GJ and Basilio R and Carr E and Goldsmith K and Colasanti A and Giampietro V and Cleare A and Young AH and Moll J and Zahn R	Self-blame in major depression: a randomised pilot trial comparing fMRI neurofeedback with self-guided psychological strategies.	2023	Psychological medicine	10.1017/S0033291721004797	PR	n.a.
Oct, 2023	Li J and Chen Y and Zheng J and Qiu J	Dispositional mindfulness and self-referential neural activity during the resting state.	2022	Social neuroscience	10.1080/17470919.2021.2009559	NR	no fmri neurofeedback
Oct, 2023	Peng Y and Zhao Z and Zhao Y and Wang Z and Li J and Zhang H and Liu X and Zhou X	Three-dimensional reconstruction of magnetic resonance images of carp brain for brain control technology.	2022	Journal of neuroscience methods	10.1016/j.jneumeth.2021.109428	NR	animal population
Oct, 2023	Lin IM and Yu HE and Yeh YC and Huang MF and Wu KT and Ke CK and Lin PY and Yen CF	Prefrontal Lobe and Posterior Cingulate Cortex Activations in Patients with Major Depressive Disorder by Using Standardized Weighted Low-Resolution Electromagnetic Tomography.	2021	Journal of personalized medicine	10.3390/jpm11111054	NR	no fmri neurofeedback
Oct, 2023	Nakano T and Takamura M and Nishimura H and Machizawa MG and Ichikawa N and Yoshino A and Okada G and Okamoto Y and Yamawaki S and Yamada M and Suhara T and Yoshimoto J	Resting-state brain activity can predict target-independent aptitude in fMRI-neurofeedback training.	2021	NeuroImage	10.1016/j.neuroimage.2021.118733	PR	n.a.
Oct, 2023	Yan W and Liu X and Shan B and Zhang X and Pu Y	Research on the Emotions Based on Brain-Computer Technology: A Bibliometric Analysis and Research Agenda.	2021	Frontiers in psychology	10.3389/fpsyg.2021.771591	NR	wrong publication type
Oct, 2023	Fernández-Alvarez J and Grassi M and Colombo D and Botella C and Cipresso P and Perna G and Riva G	Efficacy of bio- and neurofeedback for depression: a meta-analysis.	2022	Psychological medicine	10.1017/S0033291721004396	PR	n.a.
Oct, 2023	Thota SM and Chan KL and Pradhan SS and Nagabushana B and Priyanka GB and Sunil HV and Kanneganti V and Vasoya P and Vinnakote KM and Viswamitra S and Thambisetty M and Kumar D and Tiwari V and Joshy EV and Sivaramakrishnan V	Multimodal Imaging and Visual Evoked Potentials Reveal Key Structural and Functional Features That Distinguish Symptomatic From Presymptomatic Huntington's Disease Brain.	2021	Neurology India	10.4103/0028-3886.329528	NR	no fmri neurofeedback
Oct, 2023	Sampaio-Baptista C and Neyedli HF and Sanders ZB and Diosi K and Havard D and Huang Y and Andersson JLR and Lühr M and Goebel R and Johansen-Berg H	fMRI neurofeedback in the motor system elicits bidirectional changes in activity and in white matter structure in the adult human brain.	2021	Cell reports	10.1016/j.celrep.2021.109890	PR	n.a.
Oct, 2023	Fruchtman-Steinbok T and Keynan JN and Cohen A and Jaljuli I and Mermelstein S and Drori G and Routledge E and Krasnoshtein M and Playle R and Linden DEJ and Hendler T	Amygdala electrical-finger-print (AmygEFP) NeuroFeedback guided by individually-tailored Trauma script for post-traumatic stress disorder: Proof-of-concept.	2021	NeuroImage. Clinical	10.1016/j.nicl.2021.102859	PR	n.a.
Oct, 2023	Anil K and Hall SD and Demain S and Freeman JA and Ganis G and Marsden J	A Systematic Review of Neurofeedback for the Management of Motor Symptoms in Parkinson's Disease.	2021	Brain sciences	10.3390/brainsci11101292	PR	n.a.
Oct, 2023	Rosso IM and Silveri MM and Olson EA and Eric Jensen J and Ren B	Regional specificity and clinical correlates of cortical GABA alterations in posttraumatic stress disorder.	2022	Neuropsychopharmacology : official publication of the American College of Neuropsychopharmacology	10.1038/s41386-021-01197-x	NR	no fmri neurofeedback
Oct, 2023	Loriette C and Ziane C and Ben Hamed S	Neurofeedback for cognitive enhancement and intervention and brain plasticity.	2021	Revue neurologique	10.1016/j.neurol.2021.08.004	PR	n.a.
Oct, 2023	Garrison JR and Saviola F and Morgenroth E and Barker H and Lührs M and Simons JS and Fernyhough C and Allen P	Modulating medial prefrontal cortex activity using real-time fMRI neurofeedback: Effects on reality monitoring performance and associated functional connectivity.	2021	NeuroImage	10.1016/j.neuroimage.2021.118640	PR	n.a.
Oct, 2023	Wei P and Zou T and Lv Z and Fan Y	Human locomotion-control brain networks detected with independent component analysis.	2021	Journal of integrative neuroscience	10.31083/j.jin2003074	NR	general methods
Oct, 2023	Karch S and Krause D and Lehnert K and Konrad J and Haller D and Rauchmann BS and Maywald M and Engelbregt H and Adorjan K and Koller G and Reidler P and Karali T and Tschentscher N and Ertl-Wagner B and Pogarell O and Paolini M and Keeser D	Functional and clinical outcomes of FMRI-based neurofeedback training in patients with alcohol dependence: a pilot study.	2022	European archives of psychiatry and clinical neuroscience	10.1007/s00406-021-01336-x	PR	n.a.
Oct, 2023	Avvenuti G and Bertelloni D and Lettieri G and Ricciardi E and Cecchetti L and Pietrini P and Bernardi G	Emotion Regulation Failures Are Preceded by Local Increases in Sleep-like Activity.	2021	Journal of cognitive neuroscience	10.1162/jocn_a_01753	NR	no fmri neurofeedback
Oct, 2023	Yaqub MA and Hong KS and Zafar A and Kim CS	Control of Transcranial Direct Current Stimulation Duration by Assessing Functional Connectivity of Near-Infrared Spectroscopy Signals.	2022	International journal of neural systems	10.1142/S0129065721500507	NR	no fmri neurofeedback
Oct, 2023	Vargas P and Sitaram R and Sepúlveda P and Montalba C and Rana M and Torres R and Tejos C and Ruiz S	Weighted neurofeedback facilitates greater self-regulation of functional connectivity between the primary motor area and cerebellum.	2021	Journal of neural engineering	10.1088/1741-2552/ac2b7e	PR	n.a.
Oct, 2023	Wang L and Yang G and Zheng Y and Li Z and Wei P and Li Q and Hu K and Liu X	Neural substrates of deficient cognitive control in individuals with severe internet gaming disorder.	2021	NeuroImage. Clinical	10.1016/j.nicl.2021.102828	NR	no fmri neurofeedback
Oct, 2023	Gifreu A and Falip M and Sala-Padró J and Mongay N and Morandeira F and Camins Á and Naval-Baudin P and Veciana M and Fernández M and Pedro J and Garcia B and Arroyo P and Simó M	Risk of Developing Epilepsy after Autoimmune Encephalitis.	2021	Brain sciences	10.3390/brainsci11091182	NR	no fmri neurofeedback
Oct, 2023	Adams TG Jr and Rippey CS and Kelly AR and Gold BT and Pittenger C	Treatment of obsessive-compulsive disorder with frontopolar multifocal transcranial direct current stimulation and exposure and response prevention: A case Series.	2021	Brain stimulation	10.1016/j.brs.2021.09.008	NR	no fmri neurofeedback
Oct, 2023	Maziero D and Stenger VA and Carmichael DW	Unified Retrospective EEG Motion Educated Artefact Suppression for EEG-fMRI to Suppress Magnetic Field Gradient Artefacts During Motion.	2021	Brain topography	10.1007/s10548-021-00870-0	NR	general methods
Oct, 2023	Zweerings J and Sarasjärvi K and Mathiak KA and Iglesias-Fuster J and Cong F and Zvyagintsev M and Mathiak K	Data-Driven Approach to the Analysis of Real-Time FMRI Neurofeedback Data: Disorder-Specific Brain Synchrony in PTSD.	2021	International journal of neural systems	10.1142/S012906572150043X	PR	n.a.
Oct, 2023	Giulia L and Adolfo V and Julie C and Quentin D and Simon B and Fleury M and Leveque-Le Bars E and Bannier E and Lécuyer A and Barillot C and Bonan I	The impact of neurofeedback on effective connectivity networks in chronic stroke patients: an exploratory study.	2021	Journal of neural engineering	10.1088/1741-2552/ac291e	PR	n.a.
Oct, 2023	Pas P and Hulshoff Pol HE and Raemaekers M and Vink M	Self-regulation in the pre-adolescent brain.	2021	Developmental cognitive neuroscience	10.1016/j.dcn.2021.101012	NR	no fmri neurofeedback
Oct, 2023	De Filippi E and Wolter M and Melo BRP and Tierra-Criollo CJ and Bortolini T and Deco G and Moll J	Classification of Complex Emotions Using EEG and Virtual Environment: Proof of Concept and Therapeutic Implication.	2021	Frontiers in human neuroscience	10.3389/fnhum.2021.711279	NR	no fmri neurofeedback
Oct, 2023	Gupta AO and Nascene DR and Shanley R and Kenney-Jung DL and Eisengart JB and Lund TC and Orchard PJ and Pierpont EI	Differential outcomes for frontal versus posterior demyelination in childhood cerebral adrenoleukodystrophy.	2021	Journal of inherited metabolic disease	10.1002/jimd.12435	NR	no fmri neurofeedback
Oct, 2023	Brodrick BB and Adler-Neal AL and Palka JM and Mishra V and Aslan S and McAdams CJ	Structural brain differences in recovering and weight-recovered adult outpatient women with anorexia nervosa.	2021	Journal of eating disorders	10.1186/s40337-021-00466-w	NR	no fmri neurofeedback
Oct, 2023	Diers K and Dörfel D and Gärtner A and Schönfeld S and Walter H and Strobel A and Brocke B	Should we keep some distance from distancing? Regulatory and post-regulatory effects of emotion downregulation.	2021	PloS one	10.1371/journal.pone.0255800	NR	no fmri neurofeedback
Oct, 2023	Krause F and Kogias N and Krentz M and Lührs M and Goebel R and Hermans EJ	Self-regulation of stress-related large-scale brain network balance using real-time fMRI neurofeedback.	2021	NeuroImage	10.1016/j.neuroimage.2021.118527	PR	n.a.
Oct, 2023	Rubia K and Westwood S and Aggensteiner PM and Brandeis D	Neurotherapeutics for Attention Deficit/Hyperactivity Disorder (ADHD): A Review.	2021	Cells	10.3390/cells10082156	PR	n.a.
Oct, 2023	Wang Z and Tamaki M and Frank SM and Shibata K and Worden MS and Yamada T and Kawato M and Sasaki Y and Watanabe T	Visual perceptual learning of a primitive feature in human V1/V2 as a result of unconscious processing, revealed by decoded functional MRI neurofeedback (DecNef).	2021	Journal of vision	10.1167/jov.21.8.24	PR	n.a.
Oct, 2023	Van de Groep IH and Bos MGN and Jansen LMC and Achterberg M and Popma A and Crone EA	Overlapping and distinct neural correlates of self-evaluations and self-regulation from the perspective of self and others.	2021	Neuropsychologia	10.1016/j.neuropsychologia.2021.108000	NR	no fmri neurofeedback
Oct, 2023	Ravindran A and Rieke JD and Zapata JDA and White KD and Matarasso A and Yusufali MM and Rana M and Gunduz A and Modarres M and Sitaram R and Daly JJ	Four methods of brain pattern analyses of fMRI signals associated with wrist extension versus wrist flexion studied for potential use in future motor learning BCI.	2021	PloS one	10.1371/journal.pone.0254338	NR	no fmri neurofeedback
Oct, 2023	Saelens BE and Melhorn SJ and Rowland MG and Scholz K and De Leon MRB and Elfers CT and Schur EA and Roth CL	General and Food-Specific Impulsivity and Inhibition Related to Weight Management.	2022	Childhood obesity (Print)	10.1089/chi.2021.0080	NR	no fmri neurofeedback
Oct, 2023	Li L and Wang Y and Zeng Y and Hou S and Huang G and Zhang L and Yan N and Ren L and Zhang Z	Multimodal Neuroimaging Predictors of Learning Performance of Sensorimotor Rhythm Up-Regulation Neurofeedback.	2021	Frontiers in neuroscience	10.3389/fnins.2021.699999	NR	no fmri neurofeedback
Oct, 2023	Voigt K and Razi A and Harding IH and Andrews ZB and Verdejo-Garcia A	Neural network modelling reveals changes in directional connectivity between cortical and hypothalamic regions with increased BMI.	2021	International journal of obesity (2005)	10.1038/s41366-021-00918-y	NR	no fmri neurofeedback
Oct, 2023	Saj A and Pierce JE and Ronchi R and Ros T and Thomasson M and Bernati T and Van De Ville D and Serino A and Vuilleumier P	Real-time fMRI and EEG neurofeedback: A perspective on applications for the rehabilitation of spatial neglect.	2021	Annals of physical and rehabilitation medicine	10.1016/j.rehab.2021.101561	PR	n.a.
Oct, 2023	Kerem L and Lawson EA	The Effects of Oxytocin on Appetite Regulation, Food Intake and Metabolism in Humans.	2021	International journal of molecular sciences	10.3390/ijms22147737	NR	no fmri neurofeedback
Oct, 2023	Bezmaternykh DD and Kalgin KV and Maximova PE and Mel'nikov MY and Petrovskii ED and Predtechenskaya EV and Savelov AA and Semenikhina AA and Tsaplina TN and Shtark MB and Shurunova AV	Application of fMRI and Simultaneous fMRI-EEG Neurofeedback in Post-Stroke Motor Rehabilitation.	2021	Bulletin of experimental biology and medicine	10.1007/s10517-021-05232-1	PR	n.a.
Oct, 2023	Wilson DJ and HajiHosseini A and Hutcherson CA	Recruitment of dlPFC during dietary self-regulation predicts the transience of regulatory effects.	2023	Social cognitive and affective neuroscience	10.1093/scan/nsab088	NR	no fmri neurofeedback
Oct, 2023	Akça ÜK and Sökmen O and Bölek EÇ and Demir S and Kılıç L and Çevik IÜ and Bilginer Y	A case report of intracranial hypertension and aseptic meningitis: anti-tumor necrosis factor associated or juvenile idiopathic arthritis related.	2021	The Turkish journal of pediatrics	10.24953/turkjped.2021.03.022	NR	no fmri neurofeedback
Oct, 2023	Compère L and Siegle GJ and Young K	Importance of test-retest reliability for promoting fMRI based screening and interventions in major depressive disorder.	2021	Translational psychiatry	10.1038/s41398-021-01507-3	PR	n.a.
Oct, 2023	Kaur H and Chaudhary S and Mohanty S and Sharma G and Kumaran SS and Ghati N and Bhatia R and Nehra A and Pandey RM	Comparing cognition, coping skills and vedic personality of individuals practicing yoga, physical exercise or sedentary lifestyle: a cross-sectional fMRI study.	2022	Integrative medicine research	10.1016/j.imr.2021.100750	NR	no fmri neurofeedback
Oct, 2023	Chao LL and Lee JA and Martinez S and Barlow C and Chesney MA and Mehling WE and Barnes DE	Preventing Loss of Independence through Exercise (PLIÉ): A Pilot Trial in Older Adults with Subjective Memory Decline and Mild Cognitive Impairment.	2021	Journal of Alzheimer's disease : JAD	10.3233/JAD-210159	NR	no fmri neurofeedback
Oct, 2023	Trambaiolli LR and Cassani R and Mehler DMA and Falk TH	Neurofeedback and the Aging Brain: A Systematic Review of Training Protocols for Dementia and Mild Cognitive Impairment.	2021	Frontiers in aging neuroscience	10.3389/fnagi.2021.682683	PR	n.a.
Oct, 2023	Benitez-Andonegui A and Lührs M and Nagels-Coune L and Ivanov D and Goebel R and Sorger B	Guiding functional near-infrared spectroscopy optode-layout design using individual (f)MRI data: effects on signal strength.	2021	Neurophotonics	10.1117/1.NPh.8.2.025012	NR	no fmri neurofeedback
Oct, 2023	Kurokawa R and Kamiya K and Inui S and Kato S and Suzuki F and Amemiya S and Shinozaki T and Takanezawa D and Kohashi R and Abe O	Structural connectivity changes in the cerebral pain matrix in burning mouth syndrome: a multi-shell, multi-tissue-constrained spherical deconvolution model analysis.	2021	Neuroradiology	10.1007/s00234-021-02732-9	NR	no fmri neurofeedback
Oct, 2023	Misaki M and Bodurka J	The impact of real-time fMRI denoising on online evaluation of brain activity and functional connectivity.	2021	Journal of neural engineering	10.1088/1741-2552/ac0b33	PR	n.a.
Oct, 2023	Viering T and Naaijen J and van Rooij D and Thiel C and Philipsen A and Dietrich A and Franke B and Buitelaar J and Hoekstra PJ	Amygdala reactivity and ventromedial prefrontal cortex coupling in the processing of emotional face stimuli in attention-deficit/hyperactivity disorder.	2022	European child & adolescent psychiatry	10.1007/s00787-021-01809-3	NR	no fmri neurofeedback
Oct, 2023	Heunis S and Breeuwer M and Caballero-Gaudes C and Hellrung L and Huijbers W and Jansen JF and Lamerichs R and Zinger S and Aldenkamp AP	The effects of multi-echo fMRI combination and rapid T(2)*-mapping on offline and real-time BOLD sensitivity.	2021	NeuroImage	10.1016/j.neuroimage.2021.118244	NR	general methods
Oct, 2023	Dewiputri WI and Schweizer R and Auer T	Brain Networks Underlying Strategy Execution and Feedback Processing in an Efficient Functional Magnetic Resonance Imaging Neurofeedback Training Performed in a Parallel or a Serial Paradigm.	2021	Frontiers in human neuroscience	10.3389/fnhum.2021.645048	PR	n.a.
Oct, 2023	Guler S and Cohen AL and Afacan O and Warfield SK	Matched neurofeedback during fMRI differentially activates reward-related circuits in active and sham groups.	2021	Journal of neuroimaging : official journal of the American Society of Neuroimaging	10.1111/jon.12899	PR	n.a.
Oct, 2023	Krönke KM and Mohr H and Wolff M and Kräplin A and Smolka MN and Bühringer G and Ruge H and Goschke T	Real-Life Self-Control is Predicted by Parietal Activity During Preference Decision Making: A Brain Decoding Analysis.	2021	Cognitive, affective & behavioral neuroscience	10.3758/s13415-021-00913-w	NR	no fmri neurofeedback
Oct, 2023	Silveira S and Boney S and Tapert SF and Mishra J	Developing functional network connectivity of the dorsal anterior cingulate cortex mediates externalizing psychopathology in adolescents with child neglect.	2021	Developmental cognitive neuroscience	10.1016/j.dcn.2021.100962	NR	no fmri neurofeedback
Oct, 2023	Miró-Padilla A and Adrián-Ventura J and Costumero V and Palomar-García MÁ and Villar-Rodríguez E and Marin-Marin L and Aguirre N and Bueichekú E	The adhesio interthalamica as a neuroanatomical marker of structural differences in healthy adult population.	2021	Brain structure & function	10.1007/s00429-021-02297-6	NR	no fmri neurofeedback
Oct, 2023	Nolvi S and Tuulari JJ and Pelto J and Bridgett DJ and Eskola E and Lehtola SJ and Hashempour N and Korja R and Kataja EL and Saunavaara J and Parkkola R and Lähdesmäki T and Scheinin NM and Fernandes M and Karlsson L and Lewis JD and Fonov VS and Collins DL and Karlsson H	Neonatal amygdala volumes and the development of self-regulation from early infancy to toddlerhood.	2021	Neuropsychology	10.1037/neu0000724	NR	no fmri neurofeedback
Oct, 2023	Long Z and Guo Z and Guo Z and Zhang H and Yao L	Dynamic Functional Network Connectivity Changes Associated with fMRI Neurofeedback of Right Premotor Cortex.	2021	Brain sciences	10.3390/brainsci11050582	PR	n.a.
Oct, 2023	Tang Y and Chen Z and Jiang Y and Zhu C and Chen A	From reversal to normal: Robust improvement in conflict adaptation through real-time functional near infrared spectroscopy-based neurofeedback training.	2021	Neuropsychologia	10.1016/j.neuropsychologia.2021.107866	NR	no fmri neurofeedback
Oct, 2023	Kim DY and Tegethoff M and Meinlschmidt G and Yoo SS and Lee JH	Cigarette craving modulation is more feasible than resistance modulation for heavy cigarette smokers: empirical evidence from functional MRI data.	2021	Neuroreport	10.1097/WNR.0000000000001653	PR	n.a.
Oct, 2023	Nakamura Y and Ando S and Yamasaki S and Okada N and Nishida A and Kasai K and Tanaka S and Nakatani H and Koike S	Dietary Restraint Related to Body Weight Maintenance and Neural Processing in Value-Coding Areas in Adolescents.	2021	The Journal of nutrition	10.1093/jn/nxab068	NR	no fmri neurofeedback
Oct, 2023	Westwater ML and Mancini F and Gorka AX and Shapleske J and Serfontein J and Grillon C and Ernst M and Ziauddeen H and Fletcher PC	Prefrontal Responses during Proactive and Reactive Inhibition Are Differentially Impacted by Stress in Anorexia and Bulimia Nervosa.	2021	The Journal of neuroscience : the official journal of the Society for Neuroscience	10.1523/JNEUROSCI.2853-20.2021	NR	no fmri neurofeedback
Oct, 2023	Mathiak K and Keller M	Clinical Application of Real-Time fMRI-Based Neurofeedback for Depression.	2021	Advances in experimental medicine and biology	10.1007/978-981-33-6044-0_15	PR	n.a.
Oct, 2023	Mende MA and Schmidt H	Psychotherapy in the Framework of Embodied Cognition-Does Interpersonal Synchrony Influence Therapy Success?	2021	Frontiers in psychiatry	10.3389/fpsyt.2021.562490	NR	no fmri neurofeedback
Oct, 2023	Magan D and Yadav RK	Right Broca's area is hyperactive in right-handed subjects during meditation: Possible clinical implications?	2021	Medical hypotheses	10.1016/j.mehy.2021.110556	NR	no fmri neurofeedback
Oct, 2023	Oblak E and Lewis-Peacock J and Sulzer J	Differential neural plasticity of individual fingers revealed by fMRI neurofeedback.	2021	Journal of neurophysiology	10.1152/jn.00509.2020	PR	n.a.
Oct, 2023	Pinter D and Kober SE and Fruhwirth V and Berger L and Damulina A and Khalil M and Neuper C and Wood G and Enzinger C	MRI correlates of cognitive improvement after home-based EEG neurofeedback training in patients with multiple sclerosis: a pilot study.	2021	Journal of neurology	10.1007/s00415-021-10530-9	NR	no fmri neurofeedback
Oct, 2023	Direito B and Mouga S and Sayal A and Simões M and Quental H and Bernardino I and Playle R and McNamara R and Linden DE and Oliveira G and Castelo Branco M	Training the social brain: Clinical and neural effects of an 8-week real-time functional magnetic resonance imaging neurofeedback Phase IIa Clinical Trial in Autism.	2021	Autism : the international journal of research and practice	10.1177/13623613211002052	PR	n.a.
Oct, 2023	Hollestein V and Buitelaar JK and Brandeis D and Banaschewski T and Kaiser A and Hohmann S and Oranje B and Gooskens B and Durston S and Williams SCR and Lythgoe DJ and Naaijen J	Developmental changes in fronto-striatal glutamate and their association with functioning during inhibitory control in autism spectrum disorder and obsessive compulsive disorder.	2021	NeuroImage. Clinical	10.1016/j.nicl.2021.102622	NR	no fmri neurofeedback
Oct, 2023	Chen X and Zhu W and Jiang S	A case report of reversible posterior encephalopathy syndrome with intracranial hemorrhage in a child.	2021	Medicine	10.1097/MD.0000000000025266	NR	no fmri neurofeedback
Oct, 2023	Guerrero Moreno J and Biazoli CE Jr and Baptista AF and Trambaiolli LR	Closed-loop neurostimulation for affective symptoms and disorders: An overview.	2021	Biological psychology	10.1016/j.biopsycho.2021.108081	PR	n.a.
Oct, 2023	Tran K and Shi Z and Karmonik C and John B and Rajab H and Helekar SA and Boone T and Khavari R	Therapeutic effects of non-invasive, individualized, transcranial neuromodulation treatment for voiding dysfunction in multiple sclerosis patients: study protocol for a pilot clinical trial.	2021	Pilot and feasibility studies	10.1186/s40814-021-00825-z	NR	no fmri neurofeedback
Oct, 2023	Benjamini D and Iacono D and Komlosh ME and Perl DP and Brody DL and Basser PJ	Diffuse axonal injury has a characteristic multidimensional MRI signature in the human brain.	2021	Brain : a journal of neurology	10.1093/brain/awaa447	NR	no fmri neurofeedback
Oct, 2023	Luo S and Angelo B and Chow T and Monterosso JR and Xiang AH and Thompson PM and Page KA	The role of maternal BMI on brain food cue reactivity in children: a preliminary study.	2021	Brain imaging and behavior	10.1007/s11682-021-00466-z	NR	no fmri neurofeedback
Oct, 2023	Russo AG and Lührs M and Di Salle F and Esposito F and Goebel R	Towards semantic fMRI neurofeedback: navigating among mental states using real-time representational similarity analysis.	2021	Journal of neural engineering	10.1088/1741-2552/abecc3	PR	n.a.
Oct, 2023	Subramanian L and Skottnik L and Cox WM and Lührs M and McNamara R and Hood K and Watson G and Whittaker JR and Williams AN and Sakhuja R and Ihssen N and Goebel R and Playle R and Linden DEJ	Neurofeedback Training versus Treatment-as-Usual for Alcohol Dependence: Results of an Early-Phase Randomized Controlled Trial and Neuroimaging Correlates.	2021	European addiction research	10.1159/000513448	PR	n.a.
Oct, 2023	Russell A and Russell CG	Appetite self-regulation declines across childhood while general self-regulation improves: A narrative review of the origins and development of appetite self-regulation.	2021	Appetite	10.1016/j.appet.2021.105178	NR	no fmri neurofeedback
Oct, 2023	Hasan MA and Vuckovic A and Qazi SA and Yousuf Z and Shahab S and Fraser M	Immediate effect of neurofeedback training on the pain matrix and cortical areas involved in processing neuropsychological functions.	2021	Neurological sciences : official journal of the Italian Neurological Society and of the Italian Society of Clinical Neurophysiology	10.1007/s10072-021-05125-1	NR	no fmri neurofeedback
Oct, 2023	Cortese A and Tanaka SC and Amano K and Koizumi A and Lau H and Sasaki Y and Shibata K and Taschereau-Dumouchel V and Watanabe T and Kawato M	The DecNef collection, fMRI data from closed-loop decoded neurofeedback experiments.	2021	Scientific data	10.1038/s41597-021-00845-7	PR	n.a.
Oct, 2023	Melnikov MY	The Current Evidence Levels for Biofeedback and Neurofeedback Interventions in Treating Depression: A Narrative Review.	2021	Neural plasticity	10.1155/2021/8878857	PR	n.a.
Oct, 2023	Direito B and Ramos M and Pereira J and Sayal A and Sousa T and Castelo-Branco M	Directly Exploring the Neural Correlates of Feedback-Related Reward Saliency and Valence During Real-Time fMRI-Based Neurofeedback.	2020	Frontiers in human neuroscience	10.3389/fnhum.2020.578119	PR	n.a.
Oct, 2023	Pal A and Ogren JA and Aysola RS and Kumar R and Henderson LA and Harper RM and Macey PM	Insular functional organization during handgrip in females and males with obstructive sleep apnea.	2021	PloS one	10.1371/journal.pone.0246368	NR	no fmri neurofeedback
Oct, 2023	Smith KE and Luo S and Mason TB	A systematic review of neural correlates of dysregulated eating associated with obesity risk in youth.	2021	Neuroscience and biobehavioral reviews	10.1016/j.neubiorev.2021.02.013	NR	no fmri neurofeedback
Oct, 2023	Trambaiolli LR and Kohl SH and Linden DEJ and Mehler DMA	Neurofeedback training in major depressive disorder: A systematic review of clinical efficacy, study quality and reporting practices.	2021	Neuroscience and biobehavioral reviews	10.1016/j.neubiorev.2021.02.015	PR	n.a.
Oct, 2023	Brieant A and Herd T and Deater-Deckard K and Lee J and King-Casas B and Kim-Spoon J	Processes linking socioeconomic disadvantage and neural correlates of cognitive control in adolescence.	2021	Developmental cognitive neuroscience	10.1016/j.dcn.2021.100935	NR	no fmri neurofeedback
Oct, 2023	Wang L and Yang G and Zheng Y and Li Z and Qi Y and Li Q and Liu X	Enhanced neural responses in specific phases of reward processing in individuals with Internet gaming disorder.	2021	Journal of behavioral addictions	10.1556/2006.2021.00003	NR	no fmri neurofeedback
Oct, 2023	Klink K and Jaun U and Federspiel A and Wunderlin M and Teunissen CE and Kiefer C and Wiest R and Scharnowski F and Sladky R and Haugg A and Hellrung L and Peter J	Targeting hippocampal hyperactivity with real-time fMRI neurofeedback: protocol of a single-blind randomized controlled trial in mild cognitive impairment.	2021	BMC psychiatry	10.1186/s12888-021-03091-8	PR	n.a.
Oct, 2023	Misaki M and Mulyana B and Zotev V and Wurfel BE and Krueger F and Feldner M and Bodurka J	Hippocampal volume recovery with real-time functional MRI amygdala neurofeedback emotional training for posttraumatic stress disorder.	2021	Journal of affective disorders	10.1016/j.jad.2021.01.058	PR	n.a.
Oct, 2023	Soekadar SR and Kohl SH and Mihara M and von Lühmann A	Optical brain imaging and its application to neurofeedback.	2021	NeuroImage. Clinical	10.1016/j.nicl.2021.102577	NR	no fmri neurofeedback
Oct, 2023	Zhang-James Y and Helminen EC and Liu J and Franke B and Hoogman M and Faraone SV	Evidence for similar structural brain anomalies in youth and adult attention-deficit/hyperactivity disorder: a machine learning analysis.	2021	Translational psychiatry	10.1038/s41398-021-01201-4	NR	no fmri neurofeedback
Oct, 2023	Tsuchiyagaito A and Smith JL and El-Sabbagh N and Zotev V and Misaki M and Al Zoubi O and Kent Teague T and Paulus MP and Bodurka J and Savitz J	Real-time fMRI neurofeedback amygdala training may influence kynurenine pathway metabolism in major depressive disorder.	2021	NeuroImage. Clinical	10.1016/j.nicl.2021.102559	PR	n.a.
Oct, 2023	Bezmaternykh DD and Melnikov MY and Savelov AA and Kozlova LI and Petrovskiy ED and Natarova KA and Shtark MB	Brain Networks Connectivity in Mild to Moderate Depression: Resting State fMRI Study with Implications to Nonpharmacological Treatment.	2021	Neural plasticity	10.1155/2021/8846097	PR	n.a.
Oct, 2023	Lei Y and Perez MA	Cerebellar contribution to sensorimotor adaptation deficits in humans with spinal cord injury.	2021	Scientific reports	10.1038/s41598-020-77543-8	NR	no fmri neurofeedback
Oct, 2023	Baqapuri HI and Roes LD and Zvyagintsev M and Ramadan S and Keller M and Roecher E and Zweerings J and Klasen M and Gur RC and Mathiak K	A Novel Brain-Computer Interface Virtual Environment for Neurofeedback During Functional MRI.	2020	Frontiers in neuroscience	10.3389/fnins.2020.593854	PR	n.a.
Oct, 2023	Hirano Y and Tamura S	Recent findings on neurofeedback training for auditory hallucinations in schizophrenia.	2021	Current opinion in psychiatry	10.1097/YCO.0000000000000693	PR	n.a.
Oct, 2023	Yang H and Hu Z and Imai F and Yang Y and Ogawa K	Effects of neurofeedback on the activities of motor-related areas by using motor execution and imagery.	2021	Neuroscience letters	10.1016/j.neulet.2021.135653	PR	n.a.
Oct, 2023	Kilmarx J and Oblak E and Sulzer J and Lewis-Peacock J	Towards a common template for neural reinforcement of finger individuation.	2021	Scientific reports	10.1038/s41598-020-80166-8	PR	n.a.
Oct, 2023	Mennen AC and Turk-Browne NB and Wallace G and Seok D and Jaganjac A and Stock J and deBettencourt MT and Cohen JD and Norman KA and Sheline YI	Cloud-Based Functional Magnetic Resonance Imaging Neurofeedback to Reduce the Negative Attentional Bias in Depression: A Proof-of-Concept Study.	2021	Biological psychiatry. Cognitive neuroscience and neuroimaging	10.1016/j.bpsc.2020.10.006	PR	n.a.
Oct, 2023	Haynos AF and Camchong J and Pearson CM and Lavender JM and Mueller BA and Peterson CB and Specker S and Raymond N and Lim KO	Resting State Hypoconnectivity of Reward Networks in Binge Eating Disorder.	2021	Cerebral cortex (New York, N.Y. : 1991)	10.1093/cercor/bhaa369	NR	no fmri neurofeedback
Oct, 2023	Okdahl T and Bertoli D and Brock B and Krogh K and Krag Knop F and Brock C and Drewes AM	Study protocol for a multicentre, randomised, parallel group, sham-controlled clinical trial investigating the effect of transcutaneous vagal nerve stimulation on gastrointestinal symptoms in people with diabetes complicated with diabetic autonomic neuropathy: the DAN-VNS Study.	2021	BMJ open	10.1136/bmjopen-2020-038677	NR	no fmri neurofeedback
Oct, 2023	Zhao Z and Yao S and Zweerings J and Zhou X and Zhou F and Kendrick KM and Chen H and Mathiak K and Becker B	Putamen volume predicts real-time fMRI neurofeedback learning success across paradigms and neurofeedback target regions.	2021	Human brain mapping	10.1002/hbm.25336	PR	n.a.
Oct, 2023	Wang T and Peeters R and Mantini D and Gillebert CR	Modulating the interhemispheric activity balance in the intraparietal sulcus using real-time fMRI neurofeedback: Development and proof-of-concept.	2020	NeuroImage. Clinical	10.1016/j.nicl.2020.102513	PR	n.a.
Oct, 2023	Tursic A and Eck J and Lührs M and Linden DEJ and Goebel R	A systematic review of fMRI neurofeedback reporting and effects in clinical populations.	2020	NeuroImage. Clinical	10.1016/j.nicl.2020.102496	PR	n.a.
Oct, 2023	Nicholson AA and Ros T and Densmore M and Frewen PA and Neufeld RWJ and Théberge J and Jetly R and Lanius RA	A randomized, controlled trial of alpha-rhythm EEG neurofeedback in posttraumatic stress disorder: A preliminary investigation showing evidence of decreased PTSD symptoms and restored default mode and salience network connectivity using fMRI.	2020	NeuroImage. Clinical	10.1016/j.nicl.2020.102490	NR	no fmri neurofeedback
Oct, 2023	Zweerings J and Sarkheil P and Keller M and Dyck M and Klasen M and Becker B and Gaebler AJ and Ibrahim CN and Turetsky BI and Zvyagintsev M and Flatten G and Mathiak K	Rt-fMRI neurofeedback-guided cognitive reappraisal training modulates amygdala responsivity in posttraumatic stress disorder.	2020	NeuroImage. Clinical	10.1016/j.nicl.2020.102483	PR	n.a.
Oct, 2023	Al-Wasity S and Vogt S and Vuckovic A and Pollick FE	Upregulation of Supplementary Motor Area Activation with fMRI Neurofeedback during Motor Imagery.	2021	eNeuro	10.1523/ENEURO.0377-18.2020	PR	n.a.
Oct, 2023	Dudek E and Dodell-Feder D	The efficacy of real-time functional magnetic resonance imaging neurofeedback for psychiatric illness: A meta-analysis of brain and behavioral outcomes.	2021	Neuroscience and biobehavioral reviews	10.1016/j.neubiorev.2020.12.020	PR	n.a.
Oct, 2023	Wang C and Zhang J and Song S and Li Z and Yin S and Duan W and Wei Z and Qi M and Sun W and Zhang L and Chen L and Gao X and Mao Y and Wang H and Chen L and Li C	Imaging epileptic foci in mouse models via a low-density lipoprotein receptor-related protein-1 targeting strategy.	2021	EBioMedicine	10.1016/j.ebiom.2020.103156	NR	no fmri neurofeedback
Oct, 2023	Ferreti LA and Leitao CA and Teixeira BCA and Lopes Neto FDN and ZÉtola VF and Lange MC	The use of e-ASPECTS in acute stroke care: validation of method performance compared to the performance of specialists.	2020	Arquivos de neuro-psiquiatria	10.1590/0004-282X20200072	NR	no fmri neurofeedback
Oct, 2023	Roe MA and Engelhardt LE and Nugiel T and Harden KP and Tucker-Drob EM and Church JA	Error-signaling in the developing brain.	2021	NeuroImage	10.1016/j.neuroimage.2020.117621	NR	no fmri neurofeedback
Oct, 2023	Juhász C and Mittal S	Molecular Imaging of Brain Tumor-Associated Epilepsy.	2020	Diagnostics (Basel, Switzerland)	10.3390/diagnostics10121049	NR	no fmri neurofeedback
Oct, 2023	Gonzalez-Castillo J and Ramot M and Momenan R	Editorial: Towards Expanded Utility of Real Time fMRI Neurofeedback in Clinical Applications.	2020	Frontiers in human neuroscience	10.3389/fnhum.2020.606868	PR	n.a.
Oct, 2023	Nigam KB and Straub LK and Zuniga EA and Sami A and Cunningham KA and Anastasio NC and Moeller FG and Bjork JM	Blunted prefrontal signature of proactive inhibitory control in cocaine use disorder.	2021	Drug and alcohol dependence	10.1016/j.drugalcdep.2020.108402	NR	no fmri neurofeedback
Oct, 2023	Elsayed NM and Vogel AC and Luby JL and Barch DM	Labeling Emotional Stimuli in Early Childhood Predicts Neural and Behavioral Indicators of Emotion Regulation in Late Adolescence.	2021	Biological psychiatry. Cognitive neuroscience and neuroimaging	10.1016/j.bpsc.2020.08.018	NR	no fmri neurofeedback
Oct, 2023	Tsuchiyagaito A and Misaki M and Zoubi OA and Paulus M and Bodurka J	Prevent breaking bad: A proof of concept study of rebalancing the brain's rumination circuit with real-time fMRI functional connectivity neurofeedback.	2021	Human brain mapping	10.1002/hbm.25268	PR	n.a.
Oct, 2023	Lisk S and Kadosh KC and Zich C and Haller SP and Lau JY	Training negative connectivity patterns between the dorsolateral prefrontal cortex and amygdala through fMRI-based neurofeedback to target adolescent socially-avoidant behaviour.	2020	Behaviour research and therapy	10.1016/j.brat.2020.103760	PR	n.a.
Oct, 2023	Young KD and Prause N and Lazzaro S and Siegle GJ	Low Cost MR Compatible Haptic Stimulation with Application to fMRI Neurofeedback.	2020	Brain sciences	10.3390/brainsci10110790	NR	general methods
Oct, 2023	Zotev V and Bodurka J	Effects of simultaneous real-time fMRI and EEG neurofeedback in major depressive disorder evaluated with brain electromagnetic tomography.	2020	NeuroImage. Clinical	10.1016/j.nicl.2020.102459	PR	n.a.
Oct, 2023	Wierenga LM and Doucet GE and Dima D and Agartz I and Aghajani M and Akudjedu TN and Albajes-Eizagirre A and Alnaes D and Alpert KI and Andreassen OA and Anticevic A and Asherson P and Banaschewski T and Bargallo N and Baumeister S and Baur-Streubel R and Bertolino A and Bonvino A and Boomsma DI and Borgwardt S and Bourque J and den Braber A and Brandeis D and Breier A and Brodaty H and Brouwer R…	Greater male than female variability in regional brain structure across the lifespan.	2022	Human brain mapping	10.1002/hbm.25204	NR	no fmri neurofeedback
Oct, 2023	MacInnes JJ and Adcock RA and Stocco A and Prat CS and Rao RPN and Dickerson KC	Pyneal: Open Source Real-Time fMRI Software.	2020	Frontiers in neuroscience	10.3389/fnins.2020.00900	PR	n.a.
Oct, 2023	Fischer JT and Cirino PT and DeMaster D and Alfano C and Bick J and Fan W and Ewing-Cobbs L	Frontostriatal White Matter Integrity Relations with "Cool" and "Hot" Self-Regulation after Pediatric Traumatic Brain Injury.	2021	Journal of neurotrauma	10.1089/neu.2019.6937	NR	no fmri neurofeedback
Oct, 2023	Diekfuss JA and Yuan W and Barber Foss KD and Dudley JA and DiCesare CA and Reddington DL and Zhong W and Nissen KS and Shafer JL and Leach JL and Bonnette S and Logan K and Epstein JN and Clark J and Altaye M and Myer GD	The effects of internal jugular vein compression for modulating and preserving white matter following a season of American tackle football: A prospective longitudinal evaluation of differential head impact exposure.	2021	Journal of neuroscience research	10.1002/jnr.24727	NR	no fmri neurofeedback
Oct, 2023	Papoutsi M and Magerkurth J and Josephs O and Pépés SE and Ibitoye T and Reilmann R and Hunt N and Payne E and Weiskopf N and Langbehn D and Rees G and Tabrizi SJ	Activity or connectivity? A randomized controlled feasibility study evaluating neurofeedback training in Huntington's disease.	2020	Brain communications	10.1093/braincomms/fcaa049	PR	n.a.
Oct, 2023	Pandria N and Athanasiou A and Konstantara L and Karagianni M and Bamidis PD	Advances in biofeedback and neurofeedback studies on smoking.	2020	NeuroImage. Clinical	10.1016/j.nicl.2020.102397	PR	n.a.
Oct, 2023	Amodio DM and Cikara M	The Social Neuroscience of Prejudice.	2021	Annual review of psychology	10.1146/annurev-psych-010419-050928	NR	no fmri neurofeedback
Oct, 2023	Shearrer GE and Sadler JR and Papantoni A and Burger KS	Earlier onset of menstruation is related to increased body mass index in adulthood and altered functional correlations between visual, task control and somatosensory brain networks.	2020	Journal of neuroendocrinology	10.1111/jne.12891	NR	no fmri neurofeedback
Oct, 2023	Gauthier B and Bréchet L and Lance F and Mange R and Herbelin B and Faivre N and Bolton TAW and Ville DV and Blanke O	First-person body view modulates the neural substrates of episodic memory and autonoetic consciousness: A functional connectivity study.	2020	NeuroImage	10.1016/j.neuroimage.2020.117370	NR	no fmri neurofeedback
Oct, 2023	Harlé KM and Simmons AN and Norman SB and Spadoni AD	Neural affective mechanisms associated with treatment responsiveness in veterans with PTSD and comorbid alcohol use disorder.	2020	Psychiatry research. Neuroimaging	10.1016/j.pscychresns.2020.111172	NR	no fmri neurofeedback
Oct, 2023	Huang X and Chen J and Liu S and Gong Q and Liu T and Lu C and Qin Z and Cui H and Chen Y and Zhu Y	Impaired frontal-parietal control network in chronic prostatitis/chronic pelvic pain syndrome revealed by graph theoretical analysis: A DTI study.	2021	The European journal of neuroscience	10.1111/ejn.14962	NR	no fmri neurofeedback
Oct, 2023	Young KD and Friedman ES and Collier A and Berman SR and Feldmiller J and Haggerty AE and Thase ME and Siegle GJ	Response to SSRI intervention and amygdala activity during self-referential processing in major depressive disorder.	2020	NeuroImage. Clinical	10.1016/j.nicl.2020.102388	NR	no fmri neurofeedback
Oct, 2023	Biegon A and Alia-Klein N and Alexoff DL and Fowler JS and Kim SW and Logan J and Pareto D and Preston-Campbell R and Wang GJ and Hildebrandt T	Relationship of estrogen synthesis capacity in the brain with obesity and self-control in men and women.	2020	Proceedings of the National Academy of Sciences of the United States of America	10.1073/pnas.2006117117	NR	no fmri neurofeedback
Oct, 2023	Patel Y and Parker N and Shin J and Howard D and French L and Thomopoulos SI and Pozzi E and Abe Y and Abé C and Anticevic A and Alda M and Aleman A and Alloza C and Alonso-Lana S and Ameis SH and Anagnostou E and McIntosh AA and Arango C and Arnold PD and Asherson P and Assogna F and Auzias G and Ayesa-Arriola R and Bakker G and Banaj N and Banaschewski T and Bandeira CE and Baranov A and Bargal…	Virtual Histology of Cortical Thickness and Shared Neurobiology in 6 Psychiatric Disorders.	2021	JAMA psychiatry	10.1001/jamapsychiatry.2020.2694	NR	no fmri neurofeedback
Oct, 2023	Kohl SH and Mehler DMA and Lührs M and Thibault RT and Konrad K and Sorger B	The Potential of Functional Near-Infrared Spectroscopy-Based Neurofeedback-A Systematic Review and Recommendations for Best Practice.	2020	Frontiers in neuroscience	10.3389/fnins.2020.00594	NR	no fmri neurofeedback
Oct, 2023	Lim SL and Martin LE and Catley D	Trial-by-Trial Fluctuations in Brain Responses to Stress Predict Subsequent Smoking Decisions That Occur Several Seconds Later.	2020	Biological psychiatry. Cognitive neuroscience and neuroimaging	10.1016/j.bpsc.2020.06.012	NR	no fmri neurofeedback
Oct, 2023	Gandara V and Pineda JA and Shu IW and Singh F	A Systematic Review of the Potential Use of Neurofeedback in Patients With Schizophrenia.	2020	Schizophrenia bulletin open	10.1093/schizbullopen/sgaa005	PR	n.a.
Oct, 2023	Zhang S and Yoshida W and Mano H and Yanagisawa T and Mancini F and Shibata K and Kawato M and Seymour B	Pain Control by Co-adaptive Learning in a Brain-Machine Interface.	2020	Current biology : CB	10.1016/j.cub.2020.07.066	PR	n.a.
Oct, 2023	Travassos C and Sayal A and Direito B and Castelhano J and Castelo-Branco M	Volitional Modulation of the Left DLPFC Neural Activity Based on a Pain Empathy Paradigm-A Potential Novel Therapeutic Target for Pain.	2020	Frontiers in neurology	10.3389/fneur.2020.00714	PR	n.a.
Oct, 2023	Klöbl M and Michenthaler P and Godbersen GM and Robinson S and Hahn A and Lanzenberger R	Reinforcement and Punishment Shape the Learning Dynamics in fMRI Neurofeedback.	2020	Frontiers in human neuroscience	10.3389/fnhum.2020.00304	PR	n.a.
Oct, 2023	Foxley S and Wildenberg G and Sampathkumar V and Karczmar GS and Brugarolas P and Kasthuri N	Sensitivity to myelin using model-free analysis of the water resonance line-shape in postmortem mouse brain.	2021	Magnetic resonance in medicine	10.1002/mrm.28440	NR	animal population
Oct, 2023	Roy R and de la Vega R and Jensen MP and Miró J	Neurofeedback for Pain Management: A Systematic Review.	2020	Frontiers in neuroscience	10.3389/fnins.2020.00671	PR	n.a.
Oct, 2023	Tompson SH and Falk EB and O'Donnell MB and Cascio CN and Bayer JB and Vettel JM and Bassett DS	Response inhibition in adolescents is moderated by brain connectivity and social network structure.	2020	Social cognitive and affective neuroscience	10.1093/scan/nsaa109	NR	no fmri neurofeedback
Oct, 2023	Mehler DMA and Williams AN and Whittaker JR and Krause F and Lührs M and Kunas S and Wise RG and Shetty HGM and Turner DL and Linden DEJ	Graded fMRI Neurofeedback Training of Motor Imagery in Middle Cerebral Artery Stroke Patients: A Preregistered Proof-of-Concept Study.	2020	Frontiers in human neuroscience	10.3389/fnhum.2020.00226	PR	n.a.
Oct, 2023	Korgaonkar MS and Chakouch C and Breukelaar IA and Erlinger M and Felmingham KL and Forbes D and Williams LM and Bryant RA	Intrinsic connectomes underlying response to trauma-focused psychotherapy in post-traumatic stress disorder.	2020	Translational psychiatry	10.1038/s41398-020-00938-8	NR	no fmri neurofeedback
Oct, 2023	Humpston C and Garrison J and Orlov N and Aleman A and Jardri R and Fernyhough C and Allen P	Real-Time Functional Magnetic Resonance Imaging Neurofeedback for the Relief of Distressing Auditory-Verbal Hallucinations: Methodological and Empirical Advances.	2020	Schizophrenia bulletin	10.1093/schbul/sbaa103	PR	n.a.
Oct, 2023	Martz ME and Hart T and Heitzeg MM and Peltier SJ	Neuromodulation of brain activation associated with addiction: A review of real-time fMRI neurofeedback studies.	2020	NeuroImage. Clinical	10.1016/j.nicl.2020.102350	PR	n.a.
Oct, 2023	Haugg A and Sladky R and Skouras S and McDonald A and Craddock C and Kirschner M and Herdener M and Koush Y and Papoutsi M and Keynan JN and Hendler T and Cohen Kadosh K and Zich C and MacInnes J and Adcock RA and Dickerson K and Chen NK and Young K and Bodurka J and Yao S and Becker B and Auer T and Schweizer R and Pamplona G and Emmert K and Haller S and Van De Ville D and Blefari ML and Kim DY…	Can we predict real-time fMRI neurofeedback learning success from pretraining brain activity?	2020	Human brain mapping	10.1002/hbm.25089	PR	n.a.
Oct, 2023	Guarnieri R and Zhao M and Taberna GA and Ganzetti M and Swinnen SP and Mantini D	RT-NET: real-time reconstruction of neural activity using high-density electroencephalography.	2021	Neuroinformatics	10.1007/s12021-020-09479-3	NR	no fmri neurofeedback
Oct, 2023	Weaver SS and Birn RM and Cisler JM	A Pilot Adaptive Neurofeedback Investigation of the Neural Mechanisms of Implicit Emotion Regulation Among Women With PTSD.	2020	Frontiers in systems neuroscience	10.3389/fnsys.2020.00040	PR	n.a.
Oct, 2023	Pamplona GSP and Heldner J and Langner R and Koush Y and Michels L and Ionta S and Scharnowski F and Salmon CEG	Network-based fMRI-neurofeedback training of sustained attention.	2020	NeuroImage	10.1016/j.neuroimage.2020.117194	PR	n.a.
Oct, 2023	Naaijen J and Mulder LM and Ilbegi S and de Bruijn S and Kleine-Deters R and Dietrich A and Hoekstra PJ and Marsman JC and Aggensteiner PM and Holz NE and Boettinger B and Baumeister S and Banaschewski T and Saam MC and M E Schulze U and Santosh PJ and Sagar-Ouriaghli I and Mastroianni M and Castro Fornieles J and Bargallo N and Rosa M and Arango C and Penzol MJ and Werhahn JE and Walitza S and B…	Specific cortical and subcortical alterations for reactive and proactive aggression in children and adolescents with disruptive behavior.	2020	NeuroImage. Clinical	10.1016/j.nicl.2020.102344	NR	no fmri neurofeedback
Oct, 2023	Maier SU and Hare TA	BOLD activity during emotion reappraisal positively correlates with dietary self-control success.	2020	Social cognitive and affective neuroscience	10.1093/scan/nsaa097	NR	no fmri neurofeedback
Oct, 2023	Sevinc G and Greenberg J and Hölzel BK and Gard T and Calahan T and Brunsch V and Hashmi JA and Vangel M and Orr SP and Milad MR and Lazar SW	Hippocampal circuits underlie improvements in self-reported anxiety following mindfulness training.	2020	Brain and behavior	10.1002/brb3.1766	NR	no fmri neurofeedback
Oct, 2023	Eichenbaum A and Scimeca JM and D'Esposito M	Dissociable Neural Systems Support the Learning and Transfer of Hierarchical Control Structure.	2020	The Journal of neuroscience : the official journal of the Society for Neuroscience	10.1523/JNEUROSCI.0847-20.2020	NR	no fmri neurofeedback
Oct, 2023	Chiba T and Ide K and Taylor JE and Boku S and Toda H and Kanazawa T and Kato S and Horiuchi Y and Hishimoto A and Maruyama T and Yamamoto T and Shirakawa M and Sora I and Kawato M and Koizumi A	A reciprocal inhibition model of alternations between under-/overemotional modulatory states in patients with PTSD.	2021	Molecular psychiatry	10.1038/s41380-020-0827-0	NR	no fmri neurofeedback
Oct, 2023	Bolton TAW and Morgenroth E and Preti MG and Van De Ville D	Tapping into Multi-Faceted Human Behavior and Psychopathology Using fMRI Brain Dynamics.	2020	Trends in neurosciences	10.1016/j.tins.2020.06.005	NR	no fmri neurofeedback
Oct, 2023	Herman AM and Critchley HD and Duka T	Trait Impulsivity Associated With Altered Resting-State Functional Connectivity Within the Somatomotor Network.	2020	Frontiers in behavioral neuroscience	10.3389/fnbeh.2020.00111	NR	no fmri neurofeedback
Oct, 2023	Bagarinao E and Yoshida A and Terabe K and Kato S and Nakai T	Improving Real-Time Brain State Classification of Motor Imagery Tasks During Neurofeedback Training.	2020	Frontiers in neuroscience	10.3389/fnins.2020.00623	PR	n.a.
Oct, 2023	Bolton TAW and Uruñuela E and Tian Y and Zalesky A and Caballero-Gaudes C and Van De Ville D	Sparse coupled logistic regression to estimate co-activation and modulatory influences of brain regions.	2020	Journal of neural engineering	10.1088/1741-2552/aba55e	NR	no fmri neurofeedback
Oct, 2023	Dobrushina OR and Vlasova RM and Rumshiskaya AD and Litvinova LD and Mershina EA and Sinitsyn VE and Pechenkova EV	Modulation of Intrinsic Brain Connectivity by Implicit Electroencephalographic Neurofeedback.	2020	Frontiers in human neuroscience	10.3389/fnhum.2020.00192	NR	no fmri neurofeedback
Oct, 2023	Fleury M and Lioi G and Barillot C and Lécuyer A	A Survey on the Use of Haptic Feedback for Brain-Computer Interfaces and Neurofeedback.	2020	Frontiers in neuroscience	10.3389/fnins.2020.00528	PR	n.a.
Oct, 2023	Butler LK and Kiran S and Tager-Flusberg H	Functional Near-Infrared Spectroscopy in the Study of Speech and Language Impairment Across the Life Span: A Systematic Review.	2020	American journal of speech-language pathology	10.1044/2020_AJSLP-19-00050	NR	no fmri neurofeedback
Oct, 2023	Lipp A and Cohen Kadosh K	Training the anxious brain: using fMRI-based neurofeedback to change brain activity in adolescence.	2020	Developmental medicine and child neurology	10.1111/dmcn.14611	PR	n.a.
Oct, 2023	Adam-Darque A and Freitas L and Grouiller F and Sauser J and Lazeyras F and Van De Ville D and Pollien P and Garcia-Rodenas CL and Bergonzelli G and Hüppi PS and Ha-Vinh Leuchter R	Shedding light on excessive crying in babies.	2021	Pediatric research	10.1038/s41390-020-1048-6	NR	no fmri neurofeedback
Oct, 2023	Zotev V and Mayeli A and Misaki M and Bodurka J	Emotion self-regulation training in major depressive disorder using simultaneous real-time fMRI and EEG neurofeedback.	2020	NeuroImage. Clinical	10.1016/j.nicl.2020.102331	PR	n.a.
Oct, 2023	Weber LA and Ethofer T and Ehlis AC	Predictors of neurofeedback training outcome: A systematic review.	2020	NeuroImage. Clinical	10.1016/j.nicl.2020.102301	PR	n.a.
Oct, 2023	Rana M and Ruiz S and Corzo AS and Muehleck A and Eck S and Salinas C and Zamorano F and Silva C and Rea M and Batra A and Birbaumer N and Sitaram R	Use of Real-Time Functional Magnetic Resonance Imaging-Based Neurofeedback to Downregulate Insular Cortex in Nicotine-Addicted Smokers.	2020	Journal of visualized experiments : JoVE	10.3791/59441	PR	n.a.
Oct, 2023	Zich C and Johnstone N and Lührs M and Lisk S and Haller SP and Lipp A and Lau JY and Kadosh KC	Modulatory effects of dynamic fMRI-based neurofeedback on emotion regulation networks in adolescent females.	2020	NeuroImage	10.1016/j.neuroimage.2020.117053	PR	n.a.
Oct, 2023	Criaud M and Wulff M and Alegria AA and Barker GJ and Giampietro V and Rubia K	Increased left inferior fronto-striatal activation during error monitoring after fMRI neurofeedback of right inferior frontal cortex in adolescents with attention deficit hyperactivity disorder.	2020	NeuroImage. Clinical	10.1016/j.nicl.2020.102311	PR	n.a.
Oct, 2023	Staps P and Rizzo WB and Vaz FM and Bugiani M and Giera M and Heijs B and van Kampen AHC and Pras-Raves ML and Breur M and Groen A and Ferdinandusse S and van der Graaf M and Van Goethem G and Lammens M and Wevers RA and Willemsen MAAP	Disturbed brain ether lipid metabolism and histology in Sjögren-Larsson syndrome.	2020	Journal of inherited metabolic disease	10.1002/jimd.12275	NR	no fmri neurofeedback
Oct, 2023	Weiss F and Aslan A and Zhang J and Gerchen MF and Kiefer F and Kirsch P	Using mind control to modify cue-reactivity in AUD: the impact of mindfulness-based relapse prevention on real-time fMRI neurofeedback to modify cue-reactivity in alcohol use disorder: a randomized controlled trial.	2020	BMC psychiatry	10.1186/s12888-020-02717-7	PR	n.a.
Oct, 2023	Mezger E and Brunoni AR and Hasan A and Häckert J and Strube W and Keeser D and Padberg F and Palm U	tDCS for auditory verbal hallucinations in a case of schizophrenia and left frontal lesion: efield simulation and clinical results.	2020	Neurocase	10.1080/13554794.2020.1776334	NR	no fmri neurofeedback
Oct, 2023	Lam SL and Criaud M and Alegria A and Barker GJ and Giampietro V and Rubia K	Neurofunctional and behavioural measures associated with fMRI-neurofeedback learning in adolescents with Attention-Deficit/Hyperactivity Disorder.	2020	NeuroImage. Clinical	10.1016/j.nicl.2020.102291	PR	n.a.
Oct, 2023	Szabo-Reed AN and Martin LE and Hu J and Yeh HW and Powell J and Lepping RJ and Patrician TM and Breslin FJ and Donnelly JE and Savage CR	Modeling interactions between brain function, diet adherence behaviors, and weight loss success.	2020	Obesity science & practice	10.1002/osp4.403	NR	no fmri neurofeedback
Oct, 2023	Lioi G and Cury C and Perronnet L and Mano M and Bannier E and Lécuyer A and Barillot C	Simultaneous EEG-fMRI during a neurofeedback task, a brain imaging dataset for multimodal data integration.	2020	Scientific data	10.1038/s41597-020-0498-3	PR	n.a.
Oct, 2023	Simões M and Abreu R and Direito B and Sayal A and Castelhano J and Carvalho P and Castelo-Branco M	How much of the BOLD-fMRI signal can be approximated from simultaneous EEG data: relevance for the transfer and dissemination of neurofeedback interventions.	2020	Journal of neural engineering	10.1088/1741-2552/ab9a98	PR	n.a.
Oct, 2023	Cope LM and Hardee JE and Martz ME and Zucker RA and Nichols TE and Heitzeg MM	Developmental maturation of inhibitory control circuitry in a high-risk sample: A longitudinal fMRI study.	2020	Developmental cognitive neuroscience	10.1016/j.dcn.2020.100781	NR	no fmri neurofeedback
Oct, 2023	Al-Ezzi A and Kamel N and Faye I and Gunaseli E	Review of EEG, ERP, and Brain Connectivity Estimators as Predictive Biomarkers of Social Anxiety Disorder.	2020	Frontiers in psychology	10.3389/fpsyg.2020.00730	NR	no fmri neurofeedback
Oct, 2023	Patel K and Sutherland H and Henshaw J and Taylor JR and Brown CA and Casson AJ and Trujillo-Barreton NJ and Jones AKP and Sivan M	Effects of neurofeedback in the management of chronic pain: A systematic review and meta-analysis of clinical trials.	2020	European journal of pain (London, England)	10.1002/ejp.1612	PR	n.a.
Oct, 2023	Coffey BJ	Potential New Tourette Syndrome Treatments: Will Real-Time Neurofeedback Have a Role?	2020	Biological psychiatry	10.1016/j.biopsych.2020.04.007	NR	wrong publication type
Oct, 2023	Takamura M and Okamoto Y and Shibasaki C and Yoshino A and Okada G and Ichikawa N and Yamawaki S	Antidepressive effect of left dorsolateral prefrontal cortex neurofeedback in patients with major depressive disorder: A preliminary report.	2020	Journal of affective disorders	10.1016/j.jad.2020.03.080	PR	n.a.
Oct, 2023	Dehghani A and Soltanian-Zadeh H and Hossein-Zadeh GA	Global Data-Driven Analysis of Brain Connectivity During Emotion Regulation by Electroencephalography Neurofeedback.	2020	Brain connectivity	10.1089/brain.2019.0734	NR	no fmri neurofeedback
Oct, 2023	Rieke JD and Matarasso AK and Yusufali MM and Ravindran A and Alcantara J and White KD and Daly JJ	Development of a combined, sequential real-time fMRI and fNIRS neurofeedback system to enhance motor learning after stroke.	2020	Journal of neuroscience methods	10.1016/j.jneumeth.2020.108719	PR	n.a.
Oct, 2023	Detloff AM and Hariri AR and Strauman TJ	Neural signatures of promotion versus prevention goal priming: fMRI evidence for distinct cognitive-motivational systems.	2020	Personality neuroscience	10.1017/pen.2019.13	NR	no fmri neurofeedback
Oct, 2023	Scheffel C and Diers K and Schönfeld S and Brocke B and Strobel A and Dörfel D	Cognitive emotion regulation and personality: an analysis of individual differences in the neural and behavioral correlates of successful reappraisal.	2019	Personality neuroscience	10.1017/pen.2019.11	NR	no fmri neurofeedback
Oct, 2023	Lasko EN and Chester DS and Martelli AM and West SJ and DeWall CN	An investigation of the relationship between psychopathy and greater gray matter density in lateral prefrontal cortex.	2019	Personality neuroscience	10.1017/pen.2019.8	NR	no fmri neurofeedback
Oct, 2023	Coolen RL and Groenendijk IM and Blok BFM	Recent advances in neuroimaging of bladder, bowel and sexual function.	2020	Current opinion in urology	10.1097/MOU.0000000000000772	NR	no fmri neurofeedback
Oct, 2023	Gowin JL and Manza P and Ramchandani VA and Volkow ND	Neuropsychosocial markers of binge drinking in young adults.	2021	Molecular psychiatry	10.1038/s41380-020-0771-z	NR	no fmri neurofeedback
Oct, 2023	Taschereau-Dumouchel V and Cortese A and Lau H and Kawato M	Conducting decoded neurofeedback studies.	2021	Social cognitive and affective neuroscience	10.1093/scan/nsaa063	PR	n.a.
Oct, 2023	Newman-Norlund RD and Gibson M and McConnell PA and Froeliger B	Dissociable Effects of Theta-Burst Repeated Transcranial Magnetic Stimulation to the Inferior Frontal Gyrus on Inhibitory Control in Nicotine Addiction.	2020	Frontiers in psychiatry	10.3389/fpsyt.2020.00260	NR	no fmri neurofeedback
Oct, 2023	Liu N and Yao L and Zhao X	Evaluating the amygdala network induced by neurofeedback training for emotion regulation using hierarchical clustering.	2020	Brain research	10.1016/j.brainres.2020.146853	PR	n.a.
Oct, 2023	Heunis S and Lamerichs R and Zinger S and Caballero-Gaudes C and Jansen JFA and Aldenkamp B and Breeuwer M	Quality and denoising in real-time functional magnetic resonance imaging neurofeedback: A methods review.	2020	Human brain mapping	10.1002/hbm.25010	PR	n.a.
Oct, 2023	Yoshihara Y and Lisi G and Yahata N and Fujino J and Matsumoto Y and Miyata J and Sugihara GI and Urayama SI and Kubota M and Yamashita M and Hashimoto R and Ichikawa N and Cahn W and van Haren NEM and Mori S and Okamoto Y and Kasai K and Kato N and Imamizu H and Kahn RS and Sawa A and Kawato M and Murai T and Morimoto J and Takahashi H	Overlapping but Asymmetrical Relationships Between Schizophrenia and Autism Revealed by Brain Connectivity.	2020	Schizophrenia bulletin	10.1093/schbul/sbaa021	NR	no fmri neurofeedback
Oct, 2023	Walter H and Kausch A and Dorfschmidt L and Waller L and Chinichian N and Veer I and Hilbert K and Lüken U and Paulus MP and Goschke T and Kruschwitz JD	Self-control and interoception: Linking the neural substrates of craving regulation and the prediction of aversive interoceptive states induced by inspiratory breathing restriction.	2020	NeuroImage	10.1016/j.neuroimage.2020.116841	NR	no fmri neurofeedback
Oct, 2023	Ostendorf S and Wegmann E and Brand M	Problematic Social-Networks-Use in German Children and Adolescents-The Interaction of Need to Belong, Online Self-Regulative Competences, and Age.	2020	International journal of environmental research and public health	10.3390/ijerph17072518	NR	no fmri neurofeedback
Oct, 2023	Terrasa JL and Barros-Loscertales A and Montoya P and Muñoz MA	Self-Regulation of SMR Power Led to an Enhancement of Functional Connectivity of Somatomotor Cortices in Fibromyalgia Patients.	2020	Frontiers in neuroscience	10.3389/fnins.2020.00236	NR	no fmri neurofeedback
Oct, 2023	Wang L and Bi K and Song Z and Zhang Z and Li K and Kong QM and Li XN and Lu Q and Si TM	Disturbed Resting-State Whole-Brain Functional Connectivity of Striatal Subregions in Bulimia Nervosa.	2020	The international journal of neuropsychopharmacology	10.1093/ijnp/pyaa023	NR	no fmri neurofeedback
Oct, 2023	Agosta F and Canu E and Filippi M	Virtual reality and real-time neurofeedback functional MRI: a breakthrough in foreseeing Alzheimer's disease?	2020	Brain : a journal of neurology	10.1093/brain/awaa038	PR	n.a.
Oct, 2023	Misaki M and Tsuchiyagaito A and Al Zoubi O and Paulus M and Bodurka J	Connectome-wide search for functional connectivity locus associated with pathological rumination as a target for real-time fMRI neurofeedback intervention.	2020	NeuroImage. Clinical	10.1016/j.nicl.2020.102244	PR	n.a.
Oct, 2023	Ros T and Enriquez-Geppert S and Zotev V and Young KD and Wood G and Whitfield-Gabrieli S and Wan F and Vuilleumier P and Vialatte F and Van De Ville D and Todder D and Surmeli T and Sulzer JS and Strehl U and Sterman MB and Steiner NJ and Sorger B and Soekadar SR and Sitaram R and Sherlin LH and Schönenberg M and Scharnowski F and Schabus M and Rubia K and Rosa A and Reiner M and Pineda JA and P…	Consensus on the reporting and experimental design of clinical and cognitive-behavioural neurofeedback studies (CRED-nf checklist).	2020	Brain : a journal of neurology	10.1093/brain/awaa009	NR	no fmri neurofeedback
Oct, 2023	Hu Y and Ji G and Li G and Zhang W and Wang J and Lv G and He Y and Yuan K and von Deneen KM and Chen A and Cui G and Wang H and Manza P and Tomasi D and Volkow ND and Nie Y and Wang GJ and Zhang Y	Laparoscopic sleeve gastrectomy improves brain connectivity in obese patients.	2020	Journal of neurology	10.1007/s00415-020-09780-w	NR	no fmri neurofeedback
Oct, 2023	Kraaijenvanger EJ and Pollok TM and Monninger M and Kaiser A and Brandeis D and Banaschewski T and Holz NE	Impact of early life adversities on human brain functioning: A coordinate-based meta-analysis.	2020	Neuroscience and biobehavioral reviews	10.1016/j.neubiorev.2020.03.008	NR	no fmri neurofeedback
Oct, 2023	Sorger B and Goebel R	Real-time fMRI for brain-computer interfacing.	2020	Handbook of clinical neurology	10.1016/B978-0-444-63934-9.00021-4	NR	no fmri neurofeedback
Oct, 2023	Fede SJ and Dean SF and Manuweera T and Momenan R	A Guide to Literature Informed Decisions in the Design of Real Time fMRI Neurofeedback Studies: A Systematic Review.	2020	Frontiers in human neuroscience	10.3389/fnhum.2020.00060	PR	n.a.
Oct, 2023	Haley AP	Obesity and the Brain: Another Brain-Body Versus Body-Brain Conundrum.	2020	Psychosomatic medicine	10.1097/PSY.0000000000000782	NR	no fmri neurofeedback
Oct, 2023	Lioi G and Butet S and Fleury M and Bannier E and Lécuyer A and Bonan I and Barillot C	A Multi-Target Motor Imagery Training Using Bimodal EEG-fMRI Neurofeedback: A Pilot Study in Chronic Stroke Patients.	2020	Frontiers in human neuroscience	10.3389/fnhum.2020.00037	PR	n.a.
Oct, 2023	Dalenberg JR and Patel BP and Denis R and Veldhuizen MG and Nakamura Y and Vinke PC and Luquet S and Small DM	Short-Term Consumption of Sucralose with, but Not without, Carbohydrate Impairs Neural and Metabolic Sensitivity to Sugar in Humans.	2020	Cell metabolism	10.1016/j.cmet.2020.01.014	NR	no fmri neurofeedback
Oct, 2023	Scheinost D and Hsu TW and Avery EW and Hampson M and Constable RT and Chun MM and Rosenberg MD	Connectome-based neurofeedback: A pilot study to improve sustained attention.	2020	NeuroImage	10.1016/j.neuroimage.2020.116684	PR	n.a.
Oct, 2023	Okano K and Bauer CCC and Ghosh SS and Lee YJ and Melero H and de Los Angeles C and Nestor PG and Del Re EC and Northoff G and Whitfield-Gabrieli S and Niznikiewicz MA	Real-time fMRI feedback impacts brain activation, results in auditory hallucinations reduction: Part 1: Superior temporal gyrus -Preliminary evidence.	2020	Psychiatry research	10.1016/j.psychres.2020.112862	PR	n.a.
Oct, 2023	D'Angiulli A and Pham DAT and Leisman G and Goldfield G	Evaluating Preschool Visual Attentional Selective-Set: Preliminary ERP Modeling and Simulation of Target Enhancement Homology.	2020	Brain sciences	10.3390/brainsci10020124	NR	no fmri neurofeedback
Oct, 2023	Skouras S and Torner J and Andersson P and Koush Y and Falcon C and Minguillon C and Fauria K and Alpiste F and Blenow K and Zetterberg H and Gispert JD and Molinuevo JL	Earliest amyloid and tau deposition modulate the influence of limbic networks during closed-loop hippocampal downregulation.	2020	Brain : a journal of neurology	10.1093/brain/awaa011	PR	n.a.
Oct, 2023	Guadarrama-Ortiz P and Choreño-Parra JA and de la Rosa-Arredondo T	Isolated agenesis of the corpus callosum and normal general intelligence development during postnatal life: a case report and review of the literature.	2020	Journal of medical case reports	10.1186/s13256-020-2359-2	NR	no fmri neurofeedback
Oct, 2023	Morgenroth E and Saviola F and Gilleen J and Allen B and Lührs M and W Eysenck M and Allen P	Using connectivity-based real-time fMRI neurofeedback to modulate attentional and resting state networks in people with high trait anxiety.	2020	NeuroImage. Clinical	10.1016/j.nicl.2020.102191	PR	n.a.
Oct, 2023	Lee SW and Kim YS and Sung SY and Kwak YK and Kang YN and Jang JS and Kang JH and Hong SH and Kim SJ and Jung SL	Upfront radiosurgery plus targeted agents followed by active brain control using radiosurgery delays neurological death in non-small cell lung cancer with brain metastasis.	2020	Clinical & experimental metastasis	10.1007/s10585-020-10022-6	NR	no fmri neurofeedback
Oct, 2023	Bauer CCC and Okano K and Ghosh SS and Lee YJ and Melero H and Angeles CL and Nestor PG and Del Re EC and Northoff G and Niznikiewicz MA and Whitfield-Gabrieli S	Real-time fMRI neurofeedback reduces auditory hallucinations and modulates resting state connectivity of involved brain regions: Part 2: Default mode network -preliminary evidence.	2020	Psychiatry research	10.1016/j.psychres.2020.112770	PR	n.a.
Oct, 2023	Tolin DF and Davies CD and Moskow DM and Hofmann SG	Biofeedback and Neurofeedback for Anxiety Disorders: A Quantitative and Qualitative Systematic Review.	2020	Advances in experimental medicine and biology	10.1007/978-981-32-9705-0_16	PR	n.a.
Oct, 2023	Weiss F and Zamoscik V and Schmidt SNL and Halli P and Kirsch P and Gerchen MF	Just a very expensive breathing training? Risk of respiratory artefacts in functional connectivity-based real-time fMRI neurofeedback.	2020	NeuroImage	10.1016/j.neuroimage.2020.116580	PR	n.a.
Oct, 2023	Paret C and Hendler T	Live from the "regulating brain": Harnessing the brain to change emotion.	2020	Emotion (Washington, D.C.)	10.1037/emo0000674	PR	n.a.
Oct, 2023	Lin HY and Ni HC and Tseng WI and Gau SS	Characterizing intrinsic functional connectivity in relation to impaired self-regulation in intellectually able male youth with autism spectrum disorder.	2020	Autism : the international journal of research and practice	10.1177/1362361319888104	NR	no fmri neurofeedback
Oct, 2023	Warren SM and Chou YH and Steklis HD	Potential for Resting-State fMRI of the Amygdala in Elucidating Neural Mechanisms of Adaptive Self-Regulatory Strategies: A Systematic Review.	2020	Brain connectivity	10.1089/brain.2019.0700	NR	no fmri neurofeedback
Oct, 2023	Pereira JA and Sepulveda P and Rana M and Montalba C and Tejos C and Torres R and Sitaram R and Ruiz S	Self-Regulation of the Fusiform Face Area in Autism Spectrum: A Feasibility Study With Real-Time fMRI Neurofeedback.	2019	Frontiers in human neuroscience	10.3389/fnhum.2019.00446	PR	n.a.
Oct, 2023	Kaas A and Goebel R and Valente G and Sorger B	Topographic Somatosensory Imagery for Real-Time fMRI Brain-Computer Interfacing.	2019	Frontiers in human neuroscience	10.3389/fnhum.2019.00427	NR	no fmri neurofeedback
Oct, 2023	Tinaz S and Elfil M and Kamel S and Aravala SS and Louis ED and Sinha R	Goal-directed behavior in individuals with mild Parkinson's disease: Role of self-efficacy and self-regulation.	2020	Clinical parkinsonism & related disorders	10.1016/j.prdoa.2020.100051	NR	no fmri neurofeedback
Oct, 2023	Hohenfeld C and Kuhn H and Müller C and Nellessen N and Ketteler S and Heinecke A and Goebel R and Shah NJ and Schulz JB and Reske M and Reetz K	Changes in brain activation related to visuo-spatial memory after real-time fMRI neurofeedback training in healthy elderly and Alzheimer's disease.	2020	Behavioural brain research	10.1016/j.bbr.2019.112435	PR	n.a.
Oct, 2023	Rohr CS and Kamal S and Bray S	Building functional connectivity neuromarkers of behavioral self-regulation across children with and without Autism Spectrum Disorder.	2020	Developmental cognitive neuroscience	10.1016/j.dcn.2019.100747	NR	no fmri neurofeedback
Oct, 2023	Stewart JL and May AC and Paulus MP	Bouncing back: Brain rehabilitation amid opioid and stimulant epidemics.	2019	NeuroImage. Clinical	10.1016/j.nicl.2019.102068	PR	n.a.
Oct, 2023	Zaehringer J and Ende G and Santangelo P and Kleindienst N and Ruf M and Bertsch K and Bohus M and Schmahl C and Paret C	Improved emotion regulation after neurofeedback: A single-arm trial in patients with borderline personality disorder.	2019	NeuroImage. Clinical	10.1016/j.nicl.2019.102032	PR	n.a.
Oct, 2023	Kozlova LI and Petrovskii ED and Verevkin EG and Mel'nikov ME and Savelov AA and Shtark MB	EEG Alpha-Rhythm-Related Changes in BOLD fMRI Signal in Neurofeedback Training.	2019	Bulletin of experimental biology and medicine	10.1007/s10517-019-04674-y	NR	no fmri neurofeedback
Oct, 2023	Egorova N and Benedetti F and Gollub RL and Kong J	Between placebo and nocebo: Response to control treatment is mediated by amygdala activity and connectivity.	2020	European journal of pain (London, England)	10.1002/ejp.1510	NR	no fmri neurofeedback
Oct, 2023	Skottnik L and Linden DEJ	Mental Imagery and Brain Regulation-New Links Between Psychotherapy and Neuroscience.	2019	Frontiers in psychiatry	10.3389/fpsyt.2019.00779	PR	n.a.
Oct, 2023	Quevedo K and Liu G and Teoh JY and Ghosh S and Zeffiro T and Ahrweiler N and Zhang N and Wedan R and Oh S and Guercio G and Paret C	Neurofeedback and neuroplasticity of visual self-processing in depressed and healthy adolescents: A preliminary study.	2019	Developmental cognitive neuroscience	10.1016/j.dcn.2019.100707	PR	n.a.
Oct, 2023	Misaki M and Phillips R and Zotev V and Wong CK and Wurfel BE and Krueger F and Feldner M and Bodurka J	Brain activity mediators of PTSD symptom reduction during real-time fMRI amygdala neurofeedback emotional training.	2019	NeuroImage. Clinical	10.1016/j.nicl.2019.102047	PR	n.a.
Oct, 2023	Nierhaus T and Vidaurre C and Sannelli C and Mueller KR and Villringer A	Immediate brain plasticity after one hour of brain-computer interface (BCI).	2021	The Journal of physiology	10.1113/JP278118	NR	no fmri neurofeedback
Oct, 2023	Donofry SD and Stillman CM and Erickson KI	A review of the relationship between eating behavior, obesity and functional brain network organization.	2020	Social cognitive and affective neuroscience	10.1093/scan/nsz085	NR	no fmri neurofeedback
Oct, 2023	Sukhodolsky DG and Walsh C and Koller WN and Eilbott J and Rance M and Fulbright RK and Zhao Z and Bloch MH and King R and Leckman JF and Scheinost D and Pittman B and Hampson M	Randomized, Sham-Controlled Trial of Real-Time Functional Magnetic Resonance Imaging Neurofeedback for Tics in Adolescents With Tourette Syndrome.	2020	Biological psychiatry	10.1016/j.biopsych.2019.07.035	PR	n.a.
Oct, 2023	Taschereau-Dumouchel V and Kawato M and Lau H	Multivoxel pattern analysis reveals dissociations between subjective fear and its physiological correlates.	2020	Molecular psychiatry	10.1038/s41380-019-0520-3	NR	no fmri neurofeedback
Oct, 2023	Cai W and Duberg K and Padmanabhan A and Rehert R and Bradley T and Carrion V and Menon V	Hyperdirect insula-basal-ganglia pathway and adult-like maturity of global brain responses predict inhibitory control in children.	2019	Nature communications	10.1038/s41467-019-12756-8	NR	no fmri neurofeedback
Oct, 2023	Allali G and Montembeault M and Griffa A and Beauchet O	Default mode network and the timed up and go in MCI: A structural covariance analysis.	2020	Experimental gerontology	10.1016/j.exger.2019.110748	NR	no fmri neurofeedback
Oct, 2023	Mayeli A and Misaki M and Zotev V and Tsuchiyagaito A and Al Zoubi O and Phillips R and Smith J and Stewart JL and Refai H and Paulus MP and Bodurka J	Self-regulation of ventromedial prefrontal cortex activation using real-time fMRI neurofeedback-Influence of default mode network.	2020	Human brain mapping	10.1002/hbm.24805	PR	n.a.
Oct, 2023	Antonucci LA and Penzel N and Pergola G and Kambeitz-Ilankovic L and Dwyer D and Kambeitz J and Haas SS and Passiatore R and Fazio L and Caforio G and Falkai P and Blasi G and Bertolino A and Koutsouleris N	Multivariate classification of schizophrenia and its familial risk based on load-dependent attentional control brain functional connectivity.	2020	Neuropsychopharmacology : official publication of the American College of Neuropsychopharmacology	10.1038/s41386-019-0532-3	NR	no fmri neurofeedback
Oct, 2023	Blain B and Schmit C and Aubry A and Hausswirth C and Le Meur Y and Pessiglione M	Neuro-computational Impact of Physical Training Overload on Economic Decision-Making.	2019	Current biology : CB	10.1016/j.cub.2019.08.054	NR	no fmri neurofeedback
Oct, 2023	Deater-Deckard K and Li M and Lee J and King-Casas B and Kim-Spoon J	Poverty and Puberty: A Neurocognitive Study of Inhibitory Control in the Transition to Adolescence.	2019	Psychological science	10.1177/0956797619863780	NR	no fmri neurofeedback
Oct, 2023	Fonzo GA and Etkin A and Zhang Y and Wu W and Cooper C and Chin-Fatt C and Jha MK and Trombello J and Deckersbach T and Adams P and McInnis M and McGrath PJ and Weissman MM and Fava M and Trivedi MH	Brain regulation of emotional conflict predicts antidepressant treatment response for depression.	2019	Nature human behaviour	10.1038/s41562-019-0732-1	NR	no fmri neurofeedback
Oct, 2023	Pereira J and Direito B and Sayal A and Ferreira C and Castelo-Branco M	Self-Modulation of Premotor Cortex Interhemispheric Connectivity in a Real-Time Functional Magnetic Resonance Imaging Neurofeedback Study Using an Adaptive Approach.	2019	Brain connectivity	10.1089/brain.2019.0697	PR	n.a.
Oct, 2023	Ni HC and Lin HY and Chen YC and Tseng WI and Gau SS	Boys with autism spectrum disorder have distinct cortical folding patterns underpinning impaired self-regulation: a surface-based morphometry study.	2020	Brain imaging and behavior	10.1007/s11682-019-00199-0	NR	no fmri neurofeedback
Oct, 2023	Wang L and Bi K and An J and Li M and Li K and Kong QM and Li XN and Lu Q and Si TM	Abnormal structural brain network and hemisphere-specific changes in bulimia nervosa.	2019	Translational psychiatry	10.1038/s41398-019-0543-1	NR	no fmri neurofeedback
Oct, 2023	Baron Nelson M and O'Neil SH and Wisnowski JL and Hart D and Sawardekar S and Rauh V and Perera F and Andrews HF and Hoepner LA and Garcia W and Algermissen M and Bansal R and Peterson BS	Maturation of Brain Microstructure and Metabolism Associates with Increased Capacity for Self-Regulation during the Transition from Childhood to Adolescence.	2019	The Journal of neuroscience : the official journal of the Society for Neuroscience	10.1523/JNEUROSCI.2422-18.2019	NR	no fmri neurofeedback
Oct, 2023	Paret C and Goldway N and Zich C and Keynan JN and Hendler T and Linden D and Cohen Kadosh K	Current progress in real-time functional magnetic resonance-based neurofeedback: Methodological challenges and achievements.	2019	NeuroImage	10.1016/j.neuroimage.2019.116107	PR	n.a.
Oct, 2023	Wang S and Zhao Y and Li J and Wang X and Luo K and Gong Q	Brain structure links trait conscientiousness to academic performance.	2019	Scientific reports	10.1038/s41598-019-48704-1	NR	no fmri neurofeedback
Oct, 2023	de Water E and Papazaharias DM and Ambrosi C and Mascaro L and Iannilli E and Gasparotti R and Lucchini RG and Austin C and Arora M and Tang CY and Smith DR and Wright RO and Horton MK	Early-life dentine manganese concentrations and intrinsic functional brain connectivity in adolescents: A pilot study.	2019	PloS one	10.1371/journal.pone.0220790	NR	no fmri neurofeedback
Oct, 2023	Zhu Y and Gao H and Tong L and Li Z and Wang L and Zhang C and Yang Q and Yan B	Emotion Regulation of Hippocampus Using Real-Time fMRI Neurofeedback in Healthy Human.	2019	Frontiers in human neuroscience	10.3389/fnhum.2019.00242	PR	n.a.
Oct, 2023	Li H and Fan Y	Interpretable, highly accurate brain decoding of subtly distinct brain states from functional MRI using intrinsic functional networks and long short-term memory recurrent neural networks.	2019	NeuroImage	10.1016/j.neuroimage.2019.116059	NR	no fmri neurofeedback
Oct, 2023	Tsuchimoto S and Shindo K and Hotta F and Hanakawa T and Liu M and Ushiba J	Sensorimotor Connectivity after Motor Exercise with Neurofeedback in Post-Stroke Patients with Hemiplegia.	2019	Neuroscience	10.1016/j.neuroscience.2019.07.037	NR	no fmri neurofeedback
Oct, 2023	Sreedharan S and Arun KM and Sylaja PN and Kesavadas C and Sitaram R	Functional Connectivity of Language Regions of Stroke Patients with Expressive Aphasia During Real-Time Functional Magnetic Resonance Imaging Based Neurofeedback.	2019	Brain connectivity	10.1089/brain.2019.0674	PR	n.a.
Oct, 2023	Bilalić M and Lindig T and Turella L	Parsing rooms: the role of the PPA and RSC in perceiving object relations and spatial layout.	2019	Brain structure & function	10.1007/s00429-019-01901-0	NR	no fmri neurofeedback
Oct, 2023	Eckstein M and Zietlow AL and Gerchen MF and Schmitgen MM and Ashcroft-Jones S and Kirsch P and Ditzen B	The NeMo real-time fMRI neurofeedback study: protocol of a randomised controlled clinical intervention trial in the neural foundations of mother-infant bonding.	2019	BMJ open	10.1136/bmjopen-2018-027747	PR	n.a.
Oct, 2023	Torner J and Skouras S and Molinuevo JL and Gispert JD and Alpiste F	Multipurpose Virtual Reality Environment for Biomedical and Health Applications.	2019	IEEE transactions on neural systems and rehabilitation engineering : a publication of the IEEE Engineering in Medicine and Biology Society	10.1109/TNSRE.2019.2926786	NR	general methods
Oct, 2023	Hu C and Liu L and Liu L and Zhang J and Hu Y and Zhang W and Ding Y and Wang Y and Zhang Z and von Deneen KM and Qian L and Wang H and Duan S and Wang F and Cui G and Nie Y and Zhang Y	Cortical morphometry alterations in brain regions involved in emotional, motor-control and self-referential processing in patients with functional constipation.	2020	Brain imaging and behavior	10.1007/s11682-019-00133-4	NR	no fmri neurofeedback
Oct, 2023	Orban A and Garg B and Sammi MK and Bourdette DN and Rooney WD and Kuehl K and Spain RI	Effect of High-Intensity Exercise on Multiple Sclerosis Function and Phosphorous Magnetic Resonance Spectroscopy Outcomes.	2019	Medicine and science in sports and exercise	10.1249/MSS.0000000000001914	NR	no fmri neurofeedback
Oct, 2023	Terrasa JL and Alba G and Cifre I and Rey B and Montoya P and Muñoz MA	Power Spectral Density and Functional Connectivity Changes due to a Sensorimotor Neurofeedback Training: A Preliminary Study.	2019	Neural plasticity	10.1155/2019/7647204	NR	no fmri neurofeedback
Oct, 2023	Yoshizawa H and Miyamoto JJ and Hanakawa T and Shitara H and Honda M and Moriyama K	Reciprocal cortical activation patterns during incisal and molar biting correlated with bite force levels: an fMRI study.	2019	Scientific reports	10.1038/s41598-019-44846-4	NR	no fmri neurofeedback
Oct, 2023	Hao Y and Yao L and Smith DM and Sorel E and Anderson AK and Schumacher EH and Evans GW	Prefrontal-posterior coupling mediates transitions between emotional states and influences executive functioning.	2019	Scientific reports	10.1038/s41598-019-44624-2	NR	no fmri neurofeedback
Oct, 2023	Keshavan A and Yeatman JD and Rokem A	Combining Citizen Science and Deep Learning to Amplify Expertise in Neuroimaging.	2019	Frontiers in neuroinformatics	10.3389/fninf.2019.00029	NR	general methods
Oct, 2023	Nardone V and Nanni S and Pastina P and Vinciguerra C and Cerase A and Correale P and Guida C and Giordano A and Tini P and Reginelli A and Cappabianca S and Pirtoli L	Role of perilesional edema and tumor volume in the prognosis of non-small cell lung cancer (NSCLC) undergoing radiosurgery (SRS) for brain metastases.	2019	Strahlentherapie und Onkologie : Organ der Deutschen Rontgengesellschaft ... [et al]	10.1007/s00066-019-01475-0	NR	no fmri neurofeedback
Oct, 2023	Skouras S and Scharnowski F	The effects of psychiatric history and age on self-regulation of the default mode network.	2019	NeuroImage	10.1016/j.neuroimage.2019.05.008	PR	n.a.
Oct, 2023	Sreedharan S and Chandran A and Yanamala VR and Sylaja PN and Kesavadas C and Sitaram R	Self-regulation of language areas using real-time functional MRI in stroke patients with expressive aphasia.	2020	Brain imaging and behavior	10.1007/s11682-019-00106-7	PR	n.a.
Oct, 2023	Kanel D and Al-Wasity S and Stefanov K and Pollick FE	Empathy to emotional voices and the use of real-time fMRI to enhance activation of the anterior insula.	2019	NeuroImage	10.1016/j.neuroimage.2019.05.021	PR	n.a.
Oct, 2023	Paret C and Zaehringer J and Ruf M and Ende G and Schmahl C	The orbitofrontal cortex processes neurofeedback failure signals.	2019	Behavioural brain research	10.1016/j.bbr.2019.111938	PR	n.a.
Oct, 2023	Fontes K and Rohlicek CV and Saint-Martin C and Gilbert G and Easson K and Majnemer A and Marelli A and Chakravarty MM and Brossard-Racine M	Hippocampal alterations and functional correlates in adolescents and young adults with congenital heart disease.	2019	Human brain mapping	10.1002/hbm.24615	NR	no fmri neurofeedback
Oct, 2023	Hoogman M and Muetzel R and Guimaraes JP and Shumskaya E and Mennes M and Zwiers MP and Jahanshad N and Sudre G and Wolfers T and Earl EA and Soliva Vila JC and Vives-Gilabert Y and Khadka S and Novotny SE and Hartman CA and Heslenfeld DJ and Schweren LJS and Ambrosino S and Oranje B and de Zeeuw P and Chaim-Avancini TM and Rosa PGP and Zanetti MV and Malpas CB and Kohls G and von Polier GG and S…	Brain Imaging of the Cortex in ADHD: A Coordinated Analysis of Large-Scale Clinical and Population-Based Samples.	2019	The American journal of psychiatry	10.1176/appi.ajp.2019.18091033	NR	no fmri neurofeedback
Oct, 2023	Sherwood MS and Parker JG and Diller EE and Ganapathy S and Bennett KB and Esquivel CR and Nelson JT	Self-directed down-regulation of auditory cortex activity mediated by real-time fMRI neurofeedback augments attentional processes, resting cerebral perfusion, and auditory activation.	2019	NeuroImage	10.1016/j.neuroimage.2019.03.078	PR	n.a.
Oct, 2023	Oblak EF and Sulzer JS and Lewis-Peacock JA	A simulation-based approach to improve decoded neurofeedback performance.	2019	NeuroImage	10.1016/j.neuroimage.2019.03.062	PR	n.a.
Oct, 2023	Kim HC and Tegethoff M and Meinlschmidt G and Stalujanis E and Belardi A and Jo S and Lee J and Kim DY and Yoo SS and Lee JH	Mediation analysis of triple networks revealed functional feature of mindfulness from real-time fMRI neurofeedback.	2019	NeuroImage	10.1016/j.neuroimage.2019.03.066	PR	n.a.
Oct, 2023	Keynan JN and Cohen A and Jackont G and Green N and Goldway N and Davidov A and Meir-Hasson Y and Raz G and Intrator N and Fruchter E and Ginat K and Laska E and Cavazza M and Hendler T	Electrical fingerprint of the amygdala guides neurofeedback training for stress resilience.	2019	Nature human behaviour	10.1038/s41562-018-0484-3	PR	n.a.
Oct, 2023	Lührs M and Riemenschneider B and Eck J and Andonegui AB and Poser BA and Heinecke A and Krause F and Esposito F and Sorger B and Hennig J and Goebel R	The potential of MR-Encephalography for BCI/Neurofeedback applications with high temporal resolution.	2019	NeuroImage	10.1016/j.neuroimage.2019.03.046	NR	no fmri neurofeedback
Oct, 2023	Marins T and Rodrigues EC and Bortolini T and Melo B and Moll J and Tovar-Moll F	Structural and functional connectivity changes in response to short-term neurofeedback training with motor imagery.	2019	NeuroImage	10.1016/j.neuroimage.2019.03.027	PR	n.a.
Oct, 2023	Karch S and Paolini M and Gschwendtner S and Jeanty H and Reckenfelderbäumer A and Yaseen O and Maywald M and Fuchs C and Rauchmann BS and Chrobok A and Rabenstein A and Ertl-Wagner B and Pogarell O and Keeser D and Rüther T	Real-Time fMRI Neurofeedback in Patients With Tobacco Use Disorder During Smoking Cessation: Functional Differences and Implications of the First Training Session in Regard to Future Abstinence or Relapse.	2019	Frontiers in human neuroscience	10.3389/fnhum.2019.00065	PR	n.a.
Oct, 2023	Bachmann N and Leiser D and Ermis E and Vulcu S and Schucht P and Raabe A and Aebersold DM and Herrmann E	Impact of regular magnetic resonance imaging follow-up after stereotactic radiotherapy to the surgical cavity in patients with one to three brain metastases.	2019	Radiation oncology (London, England)	10.1186/s13014-019-1252-x	NR	no fmri neurofeedback
Oct, 2023	Linhartová P and Látalová A and Kóša B and Kašpárek T and Schmahl C and Paret C	fMRI neurofeedback in emotion regulation: A literature review.	2019	NeuroImage	10.1016/j.neuroimage.2019.03.011	PR	n.a.
Oct, 2023	Iwashiro N and Takano Y and Natsubori T and Aoki Y and Yahata N and Gonoi W and Kunimatsu A and Abe O and Kasai K and Yamasue H	Aberrant attentive and inattentive brain activity to auditory negative words, and its relation to persecutory delusion in patients with schizophrenia.	2019	Neuropsychiatric disease and treatment	10.2147/NDT.S194353	NR	no fmri neurofeedback
Oct, 2023	Christiansen H and Hirsch O and Albrecht B and Chavanon ML	Attention-Deficit/Hyperactivity Disorder (ADHD) and Emotion Regulation Over the Life Span.	2019	Current psychiatry reports	10.1007/s11920-019-1003-6	NR	no fmri neurofeedback
Oct, 2023	Kopel R and Sladky R and Laub P and Koush Y and Robineau F and Hutton C and Weiskopf N and Vuilleumier P and Van De Ville D and Scharnowski F	No time for drifting: Comparing performance and applicability of signal detrending algorithms for real-time fMRI.	2019	NeuroImage	10.1016/j.neuroimage.2019.02.058	PR	n.a.
Oct, 2023	Kohl SH and Veit R and Spetter MS and Günther A and Rina A and Lührs M and Birbaumer N and Preissl H and Hallschmid M	Real-time fMRI neurofeedback training to improve eating behavior by self-regulation of the dorsolateral prefrontal cortex: A randomized controlled trial in overweight and obese subjects.	2019	NeuroImage	10.1016/j.neuroimage.2019.02.033	PR	n.a.
Oct, 2023	Skottnik L and Sorger B and Kamp T and Linden D and Goebel R	Success and failure of controlling the real-time functional magnetic resonance imaging neurofeedback signal are reflected in the striatum.	2019	Brain and behavior	10.1002/brb3.1240	PR	n.a.
Oct, 2023	Yerys BE and Tunç B and Satterthwaite TD and Antezana L and Mosner MG and Bertollo JR and Guy L and Schultz RT and Herrington JD	Functional Connectivity of Frontoparietal and Salience/Ventral Attention Networks Have Independent Associations With Co-occurring Attention-Deficit/Hyperactivity Disorder Symptoms in Children With Autism.	2019	Biological psychiatry. Cognitive neuroscience and neuroimaging	10.1016/j.bpsc.2018.12.012	NR	no fmri neurofeedback
Oct, 2023	Kober SE and Grössinger D and Wood G	Effects of Motor Imagery and Visual Neurofeedback on Activation in the Swallowing Network: A Real-Time fMRI Study.	2019	Dysphagia	10.1007/s00455-019-09985-w	PR	n.a.
Oct, 2023	Wang Y and Yao L and Zhao X	Amygdala network in response to facial expression following neurofeedback training of emotion.	2020	Brain imaging and behavior	10.1007/s11682-019-00052-4	PR	n.a.
Oct, 2023	Ursu R and Thomas L and Psimaras D and Chinot O and Le Rhun E and Ricard D and Charissoux M and Cuzzubbo S and Sejalon F and Quillien V and Hoang-Xuan K and Ducray F and Portal JJ and Tibi A and Mandonnet E and Levy-Piedbois C and Vicaut E and Carpentier AF	Angiotensin II receptor blockers, steroids and radiotherapy in glioblastoma-a randomised multicentre trial (ASTER trial). An ANOCEF study.	2019	European journal of cancer (Oxford, England : 1990)	10.1016/j.ejca.2018.12.025	NR	no fmri neurofeedback
Oct, 2023	Schulz E and Stankewitz A and Witkovský V and Winkler AM and Tracey I	Strategy-dependent modulation of cortical pain circuits for the attenuation of pain.	2019	Cortex; a journal devoted to the study of the nervous system and behavior	10.1016/j.cortex.2018.12.014	NR	no fmri neurofeedback
Oct, 2023	Zweerings J and Hummel B and Keller M and Zvyagintsev M and Schneider F and Klasen M and Mathiak K	Neurofeedback of core language network nodes modulates connectivity with the default-mode network: A double-blind fMRI neurofeedback study on auditory verbal hallucinations.	2019	NeuroImage	10.1016/j.neuroimage.2019.01.058	PR	n.a.
Oct, 2023	Zhao Z and Yao S and Li K and Sindermann C and Zhou F and Zhao W and Li J and Lührs M and Goebel R and Kendrick KM and Becker B	Real-Time Functional Connectivity-Informed Neurofeedback of Amygdala-Frontal Pathways Reduces Anxiety.	2019	Psychotherapy and psychosomatics	10.1159/000496057	PR	n.a.
Oct, 2023	Fernandez NB and Hars M and Trombetti A and Vuilleumier P	Age-related changes in attention control and their relationship with gait performance in older adults with high risk of falls.	2019	NeuroImage	10.1016/j.neuroimage.2019.01.030	NR	no fmri neurofeedback
Oct, 2023	Savelov AA and Shtark MB and Mel'nikov ME and Kozlova LI and Bezmaternykh DD and Verevkin EG and Petrovskii ED and Pokrovskii MA and Tsirkin GM and Rudych PD	Dynamics of fMRI and EEG Parameters in a Stroke Patient Assessed during a Neurofeedback Course Focused on Brodmann Area 4 (M1).	2019	Bulletin of experimental biology and medicine	10.1007/s10517-019-04358-7	NR	no fmri neurofeedback
Oct, 2023	Savelov AA and Shtark MB and Mel'nikov ME and Kozlova LI and Bezmaternykh DD and Verevkin EG and Petrovskii ED and Pokrovskii MA and Tsirkin GM and Rudych PD	Prospects of Synchronous fMRI-EEG Recording as the Basis for Neurofeedback (Exemplified on Patient with Stroke Sequelae).	2019	Bulletin of experimental biology and medicine	10.1007/s10517-019-04357-8	NR	no fmri neurofeedback
Oct, 2023	Fujiwara H and Yoshimura S and Kobayashi K and Ueno T and Oishi N and Murai T	Neural Correlates of Non-clinical Internet Use in the Motivation Network and Its Modulation by Subclinical Autistic Traits.	2018	Frontiers in human neuroscience	10.3389/fnhum.2018.00493	NR	no fmri neurofeedback
Oct, 2023	Lee D and Jang C and Park HJ	Neurofeedback learning for mental practice rather than repetitive practice improves neural pattern consistency and functional network efficiency in the subsequent mental motor execution.	2019	NeuroImage	10.1016/j.neuroimage.2018.12.055	PR	n.a.
Oct, 2023	Ferreira S and Pêgo JM and Morgado P	The efficacy of biofeedback approaches for obsessive-compulsive and related disorders: A systematic review and meta-analysis.	2019	Psychiatry research	10.1016/j.psychres.2018.12.096	PR	n.a.
Oct, 2023	Okada N and Ando S and Sanada M and Hirata-Mogi S and Iijima Y and Sugiyama H and Shirakawa T and Yamagishi M and Kanehara A and Morita M and Yagi T and Hayashi N and Koshiyama D and Morita K and Sawada K and Ikegame T and Sugimoto N and Toriyama R and Masaoka M and Fujikawa S and Kanata S and Tada M and Kirihara K and Yahata N and Araki T and Jinde S and Kano Y and Koike S and Endo K and Yamasak…	Population-neuroscience study of the Tokyo TEEN Cohort (pn-TTC): Cohort longitudinal study to explore the neurobiological substrates of adolescent psychological and behavioral development.	2019	Psychiatry and clinical neurosciences	10.1111/pcn.12814	NR	no fmri neurofeedback
Oct, 2023	Alavash M and Tune S and Obleser J	Modular reconfiguration of an auditory control brain network supports adaptive listening behavior.	2019	Proceedings of the National Academy of Sciences of the United States of America	10.1073/pnas.1815321116	NR	no fmri neurofeedback
Oct, 2023	Tinaz S and Para K and Vives-Rodriguez A and Martinez-Kaigi V and Nalamada K and Sezgin M and Scheinost D and Hampson M and Louis ED and Constable RT	Insula as the Interface Between Body Awareness and Movement: A Neurofeedback-Guided Kinesthetic Motor Imagery Study in Parkinson's Disease.	2018	Frontiers in human neuroscience	10.3389/fnhum.2018.00496	PR	n.a.
Oct, 2023	Adnan A and Beaty R and Silvia P and Spreng RN and Turner GR	Creative aging: functional brain networks associated with divergent thinking in older and younger adults.	2019	Neurobiology of aging	10.1016/j.neurobiolaging.2018.11.004	NR	no fmri neurofeedback
Oct, 2023	Shibata K and Lisi G and Cortese A and Watanabe T and Sasaki Y and Kawato M	Toward a comprehensive understanding of the neural mechanisms of decoded neurofeedback.	2019	NeuroImage	10.1016/j.neuroimage.2018.12.022	PR	n.a.
Oct, 2023	Kruschwitz JD and Ludwig VU and Waller L and List D and Wisniewski D and Wolfensteller U and Goschke T and Walter H	Regulating Craving by Anticipating Positive and Negative Outcomes: A Multivariate Pattern Analysis and Network Connectivity Approach.	2018	Frontiers in behavioral neuroscience	10.3389/fnbeh.2018.00297	NR	no fmri neurofeedback
Oct, 2023	Ramot M and Gonzalez-Castillo J	A framework for offline evaluation and optimization of real-time algorithms for use in neurofeedback, demonstrated on an instantaneous proxy for correlations.	2019	NeuroImage	10.1016/j.neuroimage.2018.12.006	PR	n.a.
Oct, 2023	Luigjes J and Segrave R and de Joode N and Figee M and Denys D	Efficacy of Invasive and Non-Invasive Brain Modulation Interventions for Addiction.	2019	Neuropsychology review	10.1007/s11065-018-9393-5	PR	n.a.
Oct, 2023	Fong AHC and Yoo K and Rosenberg MD and Zhang S and Li CR and Scheinost D and Constable RT and Chun MM	Dynamic functional connectivity during task performance and rest predicts individual differences in attention across studies.	2019	NeuroImage	10.1016/j.neuroimage.2018.11.057	NR	no fmri neurofeedback
Oct, 2023	Kreifelts B and Weigel L and Ethofer T and Brück C and Erb M and Wildgruber D	Cerebral resting state markers of biased perception in social anxiety.	2019	Brain structure & function	10.1007/s00429-018-1803-1	NR	no fmri neurofeedback
Oct, 2023	Rubia K and Criaud M and Wulff M and Alegria A and Brinson H and Barker G and Stahl D and Giampietro V	Functional connectivity changes associated with fMRI neurofeedback of right inferior frontal cortex in adolescents with ADHD.	2019	NeuroImage	10.1016/j.neuroimage.2018.11.055	PR	n.a.
Oct, 2023	Hinton EC and Birch LA and Barton J and Holly JMP and Biernacka KM and Leary SD and Wilson A and Byrom OS and Hamilton-Shield JP	Using neuroimaging to investigate the impact of Mandolean® training in young people with obesity: a pilot randomised controlled trial.	2018	BMC pediatrics	10.1186/s12887-018-1342-1	NR	no fmri neurofeedback
Oct, 2023	Imperatori C and Mancini M and Della Marca G and Valenti EM and Farina B	Feedback-Based Treatments for Eating Disorders and Related Symptoms: A Systematic Review of the Literature.	2018	Nutrients	10.3390/nu10111806	PR	n.a.
Oct, 2023	Hermiller MS and VanHaerents S and Raij T and Voss JL	Frequency-specific noninvasive modulation of memory retrieval and its relationship with hippocampal network connectivity.	2019	Hippocampus	10.1002/hipo.23054	NR	no fmri neurofeedback
Oct, 2023	Prinsloo S and Rosenthal DI and Lyle R and Garcia SM and Gabel-Zepeda S and Cannon R and Bruera E and Cohen L	Exploratory Study of Low Resolution Electromagnetic Tomography (LORETA) Real-Time Z-Score Feedback in the Treatment of Pain in Patients with Head and Neck Cancer.	2019	Brain topography	10.1007/s10548-018-0686-z	NR	no fmri neurofeedback
Oct, 2023	Sorger B and Scharnowski F and Linden DEJ and Hampson M and Young KD	Control freaks: Towards optimal selection of control conditions for fMRI neurofeedback studies.	2019	NeuroImage	10.1016/j.neuroimage.2018.11.004	PR	n.a.
Oct, 2023	Beauchaine TP and Sauder CL and Derbidge CM and Uyeji LL	Self-injuring adolescent girls exhibit insular cortex volumetric abnormalities that are similar to those seen in adults with borderline personality disorder.	2019	Development and psychopathology	10.1017/S0954579418000822	NR	no fmri neurofeedback
Oct, 2023	de Celis-Alonso B and Hidalgo-Tobón SS and Barragán-Pérez E and Castro-Sierra E and Dies-Suárez P and Garcia J and Moreno-Barbosa E and Arias-Carrión O	Different Food Odors Control Brain Connectivity in Impulsive Children.	2019	CNS & neurological disorders drug targets	10.2174/1871527317666181105105113	NR	no fmri neurofeedback
Oct, 2023	Courtney AL and PeConga EK and Wagner DD and Rapuano KM	Calorie information and dieting status modulate reward and control activation during the evaluation of food images.	2018	PloS one	10.1371/journal.pone.0204744	NR	no fmri neurofeedback
Oct, 2023	Kirschner M and Sladky R and Haugg A and Stämpfli P and Jehli E and Hodel M and Engeli E and Hösli S and Baumgartner MR and Sulzer J and Huys QJM and Seifritz E and Quednow BB and Scharnowski F and Herdener M	Self-regulation of the dopaminergic reward circuit in cocaine users with mental imagery and neurofeedback.	2018	EBioMedicine	10.1016/j.ebiom.2018.10.052	PR	n.a.
Oct, 2023	Mel'nikov ME and Petrovskii ED and Bezmaternykh DD and Kozlova LI and Shtark MB and Savelov AA and Shubina OS and Natarova KA	fMRI Response of Parietal Brain Areas to Sad Facial Stimuli in Mild Depression.	2018	Bulletin of experimental biology and medicine	10.1007/s10517-018-4255-y	NR	no fmri neurofeedback
Oct, 2023	Wang X and Wong WW and Sun R and Chu WC and Tong KY	Differentiated Effects of Robot Hand Training With and Without Neural Guidance on Neuroplasticity Patterns in Chronic Stroke.	2018	Frontiers in neurology	10.3389/fneur.2018.00810	NR	no fmri neurofeedback
Oct, 2023	Peciña M and Heffernan J and Wilson J and Zubieta JK and Dombrovski AY	Prefrontal expectancy and reinforcement-driven antidepressant placebo effects.	2018	Translational psychiatry	10.1038/s41398-018-0263-y	PR	n.a.
Oct, 2023	Kadosh KC and Staunton G	A systematic review of the psychological factors that influence neurofeedback learning outcomes.	2019	NeuroImage	10.1016/j.neuroimage.2018.10.021	PR	n.a.
Oct, 2023	Neacsiu AD and Luber BM and Davis SW and Bernhardt E and Strauman TJ and Lisanby SH	On the Concurrent Use of Self-System Therapy and Functional Magnetic Resonance Imaging-Guided Transcranial Magnetic Stimulation as Treatment for Depression.	2018	The journal of ECT	10.1097/YCT.0000000000000545	NR	no fmri neurofeedback
Oct, 2023	Hanson JL and Gillmore AD and Yu T and Holmes CJ and Hallowell ES and Barton AW and Beach SRH and Galván A and MacKillop J and Windle M and Chen E and Miller GE and Sweet LH and Brody GH	A Family Focused Intervention Influences Hippocampal-Prefrontal Connectivity Through Gains in Self-Regulation.	2019	Child development	10.1111/cdev.13154	NR	no fmri neurofeedback
Oct, 2023	Herwig U and Lutz J and Scherpiet S and Scheerer H and Kohlberg J and Opialla S and Preuss A and Steiger VR and Sulzer J and Weidt S and Stämpfli P and Rufer M and Seifritz E and Jäncke L and Brühl AB	Training emotion regulation through real-time fMRI neurofeedback of amygdala activity.	2019	NeuroImage	10.1016/j.neuroimage.2018.09.068	PR	n.a.
Oct, 2023	Nicholls LW and Pinkham MB and Bernard A and Lusk R and Watkins T and Hall B and Olson S and Foote MC	Radiological Kinetics of Brain Metastases and Clinical Implications for Patients Treated With Stereotactic Radiosurgery.	2019	Clinical oncology (Royal College of Radiologists (Great Britain))	10.1016/j.clon.2018.09.005	NR	no fmri neurofeedback
Oct, 2023	Huckins JF and Adeyemo B and Miezin FM and Power JD and Gordon EM and Laumann TO and Heatherton TF and Petersen SE and Kelley WM	Reward-related regions form a preferentially coupled system at rest.	2019	Human brain mapping	10.1002/hbm.24377	NR	no fmri neurofeedback
Oct, 2023	Harvey JL and Demetriou L and McGonigle J and Wall MB	A short, robust brain activation control task optimised for pharmacological fMRI studies.	2018	PeerJ	10.7717/peerj.5540	NR	no fmri neurofeedback
Oct, 2023	Van den Boom MA and Jansma JM and Ramsey NF	Rapid acquisition of dynamic control over DLPFC using real-time fMRI feedback.	2018	European neuropsychopharmacology : the journal of the European College of Neuropsychopharmacology	10.1016/j.euroneuro.2018.08.508	PR	n.a.
Oct, 2023	Breitschuh S and Schöne M and Tozzi L and Kaufmann J and Strumpf H and Fenker D and Frodl T and Bogerts B and Schiltz K	Aggressiveness of martial artists correlates with reduced temporal pole grey matter concentration.	2018	Psychiatry research. Neuroimaging	10.1016/j.pscychresns.2018.08.001	NR	no fmri neurofeedback
Oct, 2023	Mehler DMA and Williams AN and Krause F and Lührs M and Wise RG and Turner DL and Linden DEJ and Whittaker JR	The BOLD response in primary motor cortex and supplementary motor area during kinesthetic motor imagery based graded fMRI neurofeedback.	2019	NeuroImage	10.1016/j.neuroimage.2018.09.007	PR	n.a.
Oct, 2023	Wei L and Guo N and Baeken C and Bi M and Wang X and Qiu J and Wu GR	Grey Matter Volumes in the Executive Attention System Predict Individual Differences in Effortful Control in Young Adults.	2019	Brain topography	10.1007/s10548-018-0676-1	NR	no fmri neurofeedback
Oct, 2023	Koush Y and Masala N and Scharnowski F and Van De Ville D	Data-driven tensor independent component analysis for model-based connectivity neurofeedback.	2019	NeuroImage	10.1016/j.neuroimage.2018.08.067	PR	n.a.
Oct, 2023	Misaki M and Phillips R and Zotev V and Wong CK and Wurfel BE and Krueger F and Feldner M and Bodurka J	Real-time fMRI amygdala neurofeedback positive emotional training normalized resting-state functional connectivity in combat veterans with and without PTSD: a connectome-wide investigation.	2018	NeuroImage. Clinical	10.1016/j.nicl.2018.08.025	PR	n.a.
Oct, 2023	Yuan W and Barber Foss KD and Dudley J and Thomas S and Galloway R and DiCesare C and Leach J and Scheifele P and Farina M and Valencia G and Smith D and Altaye M and Rhea CK and Talavage T and Myer GD	Impact of Low-Level Blast Exposure on Brain Function after a One-Day Tactile Training and the Ameliorating Effect of a Jugular Vein Compression Neck Collar Device.	2019	Journal of neurotrauma	10.1089/neu.2018.5737	NR	no fmri neurofeedback
Oct, 2023	A Breukelaar I and Williams LM and Antees C and Grieve SM and Foster SL and Gomes L and Korgaonkar MS	Cognitive ability is associated with changes in the functional organization of the cognitive control brain network.	2018	Human brain mapping	10.1002/hbm.24342	NR	no fmri neurofeedback
Oct, 2023	Mottaz A and Corbet T and Doganci N and Magnin C and Nicolo P and Schnider A and Guggisberg AG	Modulating functional connectivity after stroke with neurofeedback: Effect on motor deficits in a controlled cross-over study.	2018	NeuroImage. Clinical	10.1016/j.nicl.2018.07.029	NR	no fmri neurofeedback
Oct, 2023	Lorenzetti V and Melo B and Basílio R and Suo C and Yücel M and Tierra-Criollo CJ and Moll J	Emotion Regulation Using Virtual Environments and Real-Time fMRI Neurofeedback.	2018	Frontiers in neurology	10.3389/fneur.2018.00390	PR	n.a.
Oct, 2023	LeWinn KZ and Strigo IA and Connolly CG and Ho TC and Tymofiyeva O and Sacchet MD and Weng HY and Blom EH and Simmons AN and Yang TT	An exploratory examination of reappraisal success in depressed adolescents: Preliminary evidence of functional differences in cognitive control brain regions.	2018	Journal of affective disorders	10.1016/j.jad.2018.07.020	NR	no fmri neurofeedback
Oct, 2023	Roe MA and Martinez JE and Mumford JA and Taylor WP and Cirino PT and Fletcher JM and Juranek J and Church JA	Control Engagement During Sentence and Inhibition fMRI Tasks in Children With Reading Difficulties.	2018	Cerebral cortex (New York, N.Y. : 1991)	10.1093/cercor/bhy170	NR	no fmri neurofeedback
Oct, 2023	Qian A and Tao J and Wang X and Liu H and Ji L and Yang C and Ye Q and Chen C and Li J and Cheng J and Wang M and Zhao K	Effects of the 2-Repeat Allele of the DRD4 Gene on Neural Networks Associated With the Prefrontal Cortex in Children With ADHD.	2018	Frontiers in human neuroscience	10.3389/fnhum.2018.00279	NR	no fmri neurofeedback
Oct, 2023	Zotev V and Phillips R and Misaki M and Wong CK and Wurfel BE and Krueger F and Feldner M and Bodurka J	Real-time fMRI neurofeedback training of the amygdala activity with simultaneous EEG in veterans with combat-related PTSD.	2018	NeuroImage. Clinical	10.1016/j.nicl.2018.04.010	PR	n.a.
Oct, 2023	Wegmann E and Brand M	The imperative of integrating empirical and theoretical considerations when developing policy responses to Internet-gaming disorder.	2018	Journal of behavioral addictions	10.1556/2006.7.2018.61	NR	no fmri neurofeedback
Oct, 2023	Nicholson AA and Rabellino D and Densmore M and Frewen PA and Paret C and Kluetsch R and Schmahl C and Théberge J and Ros T and Neufeld RWJ and McKinnon MC and Reiss JP and Jetly R and Lanius RA	Intrinsic connectivity network dynamics in PTSD during amygdala downregulation using real-time fMRI neurofeedback: A preliminary analysis.	2018	Human brain mapping	10.1002/hbm.24244	PR	n.a.
Oct, 2023	Chen PA and Kelley WM and Lopez RB and Heatherton TF	Reducing reward responsivity and daily food desires in female dieters through domain-specific training.	2019	Social neuroscience	10.1080/17470919.2018.1495667	NR	no fmri neurofeedback
Oct, 2023	Sherwood MS and Parker JG and Diller EE and Ganapathy S and Bennett K and Nelson JT	Volitional down-regulation of the primary auditory cortex via directed attention mediated by real-time fMRI neurofeedback.	2018	AIMS neuroscience	10.3934/Neuroscience.2018.3.179	PR	n.a.
Oct, 2023	Mehler DMA and Sokunbi MO and Habes I and Barawi K and Subramanian L and Range M and Evans J and Hood K and Lührs M and Keedwell P and Goebel R and Linden DEJ	Targeting the affective brain-a randomized controlled trial of real-time fMRI neurofeedback in patients with depression.	2018	Neuropsychopharmacology : official publication of the American College of Neuropsychopharmacology	10.1038/s41386-018-0126-5	PR	n.a.
Oct, 2023	Shtark MB and Kozlova LI and Bezmaternykh DD and Mel'nikov MY and Savelov AA and Sokhadze EM	Neuroimaging Study of Alpha and Beta EEG Biofeedback Effects on Neural Networks.	2018	Applied psychophysiology and biofeedback	10.1007/s10484-018-9396-2	NR	no fmri neurofeedback
Oct, 2023	MacDuffie KE and MacInnes J and Dickerson KC and Eddington KM and Strauman TJ and Adcock RA	Single session real-time fMRI neurofeedback has a lasting impact on cognitive behavioral therapy strategies.	2018	NeuroImage. Clinical	10.1016/j.nicl.2018.06.009	PR	n.a.
Oct, 2023	Zhang Y and Ji G and Li G and Hu Y and Liu L and Jin Q and Meng Q and Zhao J and Yuan K and Liu J and von Deneen KM and Chen A and Cui G and Wang H and Zhao Q and Wu K and Tian J and Manza P and Tomasi D and Volkow ND and Nie Y and Wang GJ	Ghrelin reductions following bariatric surgery were associated with decreased resting state activity in the hippocampus.	2019	International journal of obesity (2005)	10.1038/s41366-018-0126-x	NR	no fmri neurofeedback
Oct, 2023	Williams PG and Johnson KT and Curtis BJ and King JB and Anderson JS	Individual differences in aesthetic engagement are reflected in resting-state fMRI connectivity: Implications for stress resilience.	2018	NeuroImage	10.1016/j.neuroimage.2018.06.042	NR	no fmri neurofeedback
Oct, 2023	Li QX and Shen YX and Ahmad A and Shen YJ and Zhang YQ and Xu PK and Chen WW and Yu YQ	Mesencephalic Astrocyte-Derived Neurotrophic Factor Prevents Traumatic Brain Injury in Rats by Inhibiting Inflammatory Activation and Protecting the Blood-Brain Barrier.	2018	World neurosurgery	10.1016/j.wneu.2018.05.202	NR	animal population
Oct, 2023	Liu N and Yu X and Yao L and Zhao X	Mapping the Cortical Network Arising From Up-Regulated Amygdaloidal Activation Using -Louvain Algorithm.	2018	IEEE transactions on neural systems and rehabilitation engineering : a publication of the IEEE Engineering in Medicine and Biology Society	10.1109/TNSRE.2018.2838075	PR	n.a.
Oct, 2023	Yang X and Gao M and Zhang L and Liu L and Liu P and Sun J and Xi Y and Yin H and Qin W	Central Neural Correlates During Inhibitory Control in Lifelong Premature Ejaculation Patients.	2018	Frontiers in human neuroscience	10.3389/fnhum.2018.00206	NR	no fmri neurofeedback
Oct, 2023	Watanabe T and Sasaki Y and Shibata K and Kawato M	Advances in fMRI Real-Time Neurofeedback: (Trends in Cognitive Sciences 21, 997-1010, 2017).	2018	Trends in cognitive sciences	10.1016/j.tics.2018.05.007	NR	duplicate
Oct, 2023	Ioannides AA	Neurofeedback and the Neural Representation of Self: Lessons From Awake State and Sleep.	2018	Frontiers in human neuroscience	10.3389/fnhum.2018.00142	PR	n.a.
Oct, 2023	Chen Y and Li J and Yuan Z and Feng J and Chen Z	Metabolic fate and subchronic biological effects of core-shell structured Fe(3)O(4)@SiO(2)-NH(2) nanoparticles.	2018	Nanotoxicology	10.1080/17435390.2018.1471537	NR	animal population
Oct, 2023	Karipidis II and Pleisch G and Brandeis D and Roth A and Röthlisberger M and Schneebeli M and Walitza S and Brem S	Simulating reading acquisition: The link between reading outcome and multimodal brain signatures of letter-speech sound learning in prereaders.	2018	Scientific reports	10.1038/s41598-018-24909-8	NR	no fmri neurofeedback
Oct, 2023	Langner R and Leiberg S and Hoffstaedter F and Eickhoff SB	Towards a human self-regulation system: Common and distinct neural signatures of emotional and behavioural control.	2018	Neuroscience and biobehavioral reviews	10.1016/j.neubiorev.2018.04.022	NR	no fmri neurofeedback
Oct, 2023	Rance M and Walsh C and Sukhodolsky DG and Pittman B and Qiu M and Kichuk SA and Wasylink S and Koller WN and Bloch M and Gruner P and Scheinost D and Pittenger C and Hampson M	Time course of clinical change following neurofeedback.	2018	NeuroImage	10.1016/j.neuroimage.2018.05.001	PR	n.a.
Oct, 2023	Thibault RT and Veissière S and Olson JA and Raz A	Treating ADHD With Suggestion: Neurofeedback and Placebo Therapeutics.	2018	Journal of attention disorders	10.1177/1087054718770012	NR	no fmri neurofeedback
Oct, 2023	Novakovic-Agopian T and Kornblith E and Abrams G and Burciaga-Rosales J and Loya F and D'Esposito M and Chen AJW	Training in Goal-Oriented Attention Self-Regulation Improves Executive Functioning in Veterans with Chronic Traumatic Brain Injury.	2018	Journal of neurotrauma	10.1089/neu.2017.5529	NR	no fmri neurofeedback
Oct, 2023	Merkel N and Wibral M and Bland G and Singer W	Endogenously generated gamma-band oscillations in early visual cortex: A neurofeedback study.	2018	Human brain mapping	10.1002/hbm.24189	NR	no fmri neurofeedback
Oct, 2023	Chávez C and Catroppa C and Hearps SJC and Yáñez-Téllez G and Prieto-Corona B and de León MA and García A and Sandoval-Lira L and Anderson V	Parenting program versus telephone support for Mexican parents of children with acquired brain injury: A blind randomized controlled trial.	2017	Contemporary clinical trials communications	10.1016/j.conctc.2017.06.007	NR	no fmri neurofeedback
Oct, 2023	Jalloh I and Helmy A and Howe DJ and Shannon RJ and Grice P and Mason A and Gallagher CN and Murphy MP and Pickard JD and Menon DK and Carpenter TA and Hutchinson PJ and Carpenter KLH	A Comparison of Oxidative Lactate Metabolism in Traumatically Injured Brain and Control Brain.	2018	Journal of neurotrauma	10.1089/neu.2017.5459	NR	no fmri neurofeedback
Oct, 2023	Young KD and Zotev V and Phillips R and Misaki M and Drevets WC and Bodurka J	Amygdala real-time functional magnetic resonance imaging neurofeedback for major depressive disorder: A review.	2018	Psychiatry and clinical neurosciences	10.1111/pcn.12665	PR	n.a.
Oct, 2023	Gardiner CK and Karoly HC and Thayer RE and Gillman AS and Sabbineni A and Bryan AD	Neural activation during delay discounting is associated with 6-month change in risky sexual behavior in adolescents.	2018	Annals of behavioral medicine : a publication of the Society of Behavioral Medicine	10.1093/abm/kax028	NR	no fmri neurofeedback
Oct, 2023	Rubia K	Cognitive Neuroscience of Attention Deficit Hyperactivity Disorder (ADHD) and Its Clinical Translation.	2018	Frontiers in human neuroscience	10.3389/fnhum.2018.00100	PR	n.a.
Oct, 2023	Yang Z and Oathes DJ and Linn KA and Bruce SE and Satterthwaite TD and Cook PA and Satchell EK and Shou H and Sheline YI	Cognitive Behavioral Therapy Is Associated With Enhanced Cognitive Control Network Activity in Major Depression and Posttraumatic Stress Disorder.	2018	Biological psychiatry. Cognitive neuroscience and neuroimaging	10.1016/j.bpsc.2017.12.006	PR	n.a.
Oct, 2023	Sokunbi MO	Using real-time fMRI brain-computer interfacing to treat eating disorders.	2018	Journal of the neurological sciences	10.1016/j.jns.2018.03.011	PR	n.a.
Oct, 2023	Paret C and Zähringer J and Ruf M and Gerchen MF and Mall S and Hendler T and Schmahl C and Ende G	Monitoring and control of amygdala neurofeedback involves distributed information processing in the human brain.	2018	Human brain mapping	10.1002/hbm.24057	PR	n.a.
Oct, 2023	Silva G and Duarte IC and Bernardino I and Marques T and Violante IR and Castelo-Branco M	Oscillatory motor patterning is impaired in neurofibromatosis type 1: a behavioural, EEG and fMRI study.	2018	Journal of neurodevelopmental disorders	10.1186/s11689-018-9230-4	NR	no fmri neurofeedback
Oct, 2023	Taschereau-Dumouchel V and Cortese A and Chiba T and Knotts JD and Kawato M and Lau H	Towards an unconscious neural reinforcement intervention for common fears.	2018	Proceedings of the National Academy of Sciences of the United States of America	10.1073/pnas.1721572115	NR	no fmri neurofeedback
Oct, 2023	Martucci KT and Mackey SC	Neuroimaging of Pain: Human Evidence and Clinical Relevance of Central Nervous System Processes and Modulation.	2018	Anesthesiology	10.1097/ALN.0000000000002137	PR	n.a.
Oct, 2023	Mokhtari F and Rejeski WJ and Zhu Y and Wu G and Simpson SL and Burdette JH and Laurienti PJ	Dynamic fMRI networks predict success in a behavioral weight loss program among older adults.	2018	NeuroImage	10.1016/j.neuroimage.2018.02.025	NR	no fmri neurofeedback
Oct, 2023	Donnelly B and Touyz S and Hay P and Burton A and Russell J and Caterson I	Neuroimaging in bulimia nervosa and binge eating disorder: a systematic review.	2018	Journal of eating disorders	10.1186/s40337-018-0187-1	NR	no fmri neurofeedback
Oct, 2023	Goldschmidt AB and Dickstein DP and MacNamara AE and Phan KL and O'Brien S and Le Grange D and Fisher JO and Keedy S	A Pilot Study of Neural Correlates of Loss of Control Eating in Children With Overweight/Obesity: Probing Intermittent Access to Food as a Means of Eliciting Disinhibited Eating.	2018	Journal of pediatric psychology	10.1093/jpepsy/jsy009	NR	no fmri neurofeedback
Oct, 2023	Gilman JM and Radoman M and Schuster RM and Pachas G and Azzouz N and Fava M and Evins AE	Anterior insula activation during inhibition to smoking cues is associated with ability to maintain tobacco abstinence.	2018	Addictive behaviors reports	10.1016/j.abrep.2018.01.002	NR	no fmri neurofeedback
Oct, 2023	Subhani AR and Kamel N and Mohamad Saad MN and Nandagopal N and Kang K and Malik AS	Mitigation of stress: new treatment alternatives.	2018	Cognitive neurodynamics	10.1007/s11571-017-9460-2	PR	n.a.
Oct, 2023	Orlov ND and Giampietro V and O'Daly O and Lam SL and Barker GJ and Rubia K and McGuire P and Shergill SS and Allen P	Real-time fMRI neurofeedback to down-regulate superior temporal gyrus activity in patients with schizophrenia and auditory hallucinations: a proof-of-concept study.	2018	Translational psychiatry	10.1038/s41398-017-0067-5	PR	n.a.
Oct, 2023	Percik R and Cina J and Even B and Gitler A and Geva D and Seluk L and Livny A	A pilot study of a novel therapeutic approach to obesity: CNS modification by N.I.R. H.E.G. neurofeedback.	2019	Clinical nutrition (Edinburgh, Scotland)	10.1016/j.clnu.2018.01.023	NR	no fmri neurofeedback
Oct, 2023	Moreiras-Plaza M and Fernández-Fleming F and Azkárate-Ramírez N and Nájera-de la Garza W and Martín-Baez I and Hernansanz-Pérez M	Peritoneal dialysis: A factor of risk or protection for posterior reversible encephalopathy syndrome? review of the literature.	2018	Nefrologia	10.1016/j.nefro.2017.03.026	NR	no fmri neurofeedback
Oct, 2023	Randell E and McNamara R and Subramanian L and Hood K and Linden D	Current practices in clinical neurofeedback with functional MRI-Analysis of a survey using the TIDieR checklist.	2018	European psychiatry : the journal of the Association of European Psychiatrists	10.1016/j.eurpsy.2017.10.011	PR	n.a.
Oct, 2023	Belfort-DeAguiar R and Seo D and Lacadie C and Naik S and Schmidt C and Lam W and Hwang J and Constable T and Sinha R and Sherwin RS	Humans with obesity have disordered brain responses to food images during physiological hyperglycemia.	2018	American journal of physiology. Endocrinology and metabolism	10.1152/ajpendo.00335.2017	NR	no fmri neurofeedback
Oct, 2023	Luo S and O'Connor SG and Belcher BR and Page KA	Effects of Physical Activity and Sedentary Behavior on Brain Response to High-Calorie Food Cues in Young Adults.	2018	Obesity (Silver Spring, Md.)	10.1002/oby.22107	NR	no fmri neurofeedback
Oct, 2023	Jack A	Neuroimaging in neurodevelopmental disorders: focus on resting-state fMRI analysis of intrinsic functional brain connectivity.	2018	Current opinion in neurology	10.1097/WCO.0000000000000536	PR	n.a.
Oct, 2023	Li JY and Middleton DM and Chen S and White L and Corado CR and Vite C and Bradbury A and Provenzale JM	Quantitative DTI metrics in a canine model of Krabbe disease: comparisons versus age-matched controls across multiple ages.	2018	The neuroradiology journal	10.1177/1971400917733431	NR	animal population
Oct, 2023	de Pierrefeu A and Fovet T and Hadj-Selem F and Löfstedt T and Ciuciu P and Lefebvre S and Thomas P and Lopes R and Jardri R and Duchesnay E	Prediction of activation patterns preceding hallucinations in patients with schizophrenia using machine learning with structured sparsity.	2018	Human brain mapping	10.1002/hbm.23953	NR	no fmri neurofeedback
Oct, 2023	Yuan W and Dudley J and Barber Foss KD and Ellis JD and Thomas S and Galloway RT and DiCesare CA and Leach JL and Adams J and Maloney T and Gadd B and Smith D and Epstein JN and Grooms DR and Logan K and Howell DR and Altaye M and Myer GD	Mild Jugular Compression Collar Ameliorated Changes in Brain Activation of Working Memory after One Soccer Season in Female High School Athletes.	2018	Journal of neurotrauma	10.1089/neu.2017.5262	NR	no fmri neurofeedback
Oct, 2023	Thibault RT and MacPherson A and Lifshitz M and Roth RR and Raz A	Neurofeedback with fMRI: A critical systematic review.	2018	NeuroImage	10.1016/j.neuroimage.2017.12.071	PR	n.a.
Oct, 2023	Nash K and Stevens S and Clairman H and Rovet J	Preliminary Findings that a Targeted Intervention Leads to Altered Brain Function in Children with Fetal Alcohol Spectrum Disorder.	2017	Brain sciences	10.3390/brainsci8010007	NR	no fmri neurofeedback
Oct, 2023	Young KD and Siegle GJ and Misaki M and Zotev V and Phillips R and Drevets WC and Bodurka J	Altered task-based and resting-state amygdala functional connectivity following real-time fMRI amygdala neurofeedback training in major depressive disorder.	2018	NeuroImage. Clinical	10.1016/j.nicl.2017.12.004	PR	n.a.
Oct, 2023	Papoutsi M and Weiskopf N and Langbehn D and Reilmann R and Rees G and Tabrizi SJ	Stimulating neural plasticity with real-time fMRI neurofeedback in Huntington's disease: A proof of concept study.	2018	Human brain mapping	10.1002/hbm.23921	PR	n.a.
Oct, 2023	Eckstrand KL and Mummareddy N and Kang H and Cowan R and Zhou M and Zald D and Silver HJ and Niswender KD and Avison MJ	An insulin resistance associated neural correlate of impulsivity in type 2 diabetes mellitus.	2017	PloS one	10.1371/journal.pone.0189113	NR	no fmri neurofeedback
Oct, 2023	Edwards G and Vetter P and McGruer F and Petro LS and Muckli L	Predictive feedback to V1 dynamically updates with sensory input.	2017	Scientific reports	10.1038/s41598-017-16093-y	NR	no fmri neurofeedback
Oct, 2023	Zotev V and Misaki M and Phillips R and Wong CK and Bodurka J	Real-time fMRI neurofeedback of the mediodorsal and anterior thalamus enhances correlation between thalamic BOLD activity and alpha EEG rhythm.	2018	Human brain mapping	10.1002/hbm.23902	PR	n.a.
Oct, 2023	Ni HC and Lin HY and Tseng WI and Chiu YN and Wu YY and Tsai WC and Gau SS	Neural correlates of impaired self-regulation in male youths with autism spectrum disorder: A voxel-based morphometry study.	2018	Progress in neuro-psychopharmacology & biological psychiatry	10.1016/j.pnpbp.2017.11.008	NR	no fmri neurofeedback
Oct, 2023	Wang XT and Reed RN and Baugh LA and Fercho KA	Resource forecasting: Differential effects of glucose taste and ingestion on delay discounting and self-control.	2018	Appetite	10.1016/j.appet.2017.11.083	NR	no fmri neurofeedback
Oct, 2023	Wang X and Wang Y and Liu D and Wang P and Fan D and Guan Y and Li T and Luan G and An J	Elevated expression of EBV and TLRs in the brain is associated with Rasmussen's encephalitis.	2017	Virologica Sinica	10.1007/s12250-017-4058-8	NR	no fmri neurofeedback
Oct, 2023	Berninger VW and Richards TL and Abbott RD	Brain and Behavioral Assessment of Executive Functions for Self-Regulating Levels of Language in Reading Brain.	2017	Journal of nature and science		NR	no fmri neurofeedback
Oct, 2023	Hellrung L and Dietrich A and Hollmann M and Pleger B and Kalberlah C and Roggenhofer E and Villringer A and Horstmann A	Intermittent compared to continuous real-time fMRI neurofeedback boosts control over amygdala activation.	2018	NeuroImage	10.1016/j.neuroimage.2017.10.031	PR	n.a.
Oct, 2023	Zheng C and Wu Q and Jin Y and Wu Y	Regional gray matter volume is associated with trait modesty: Evidence from voxel-based morphometry.	2017	Scientific reports	10.1038/s41598-017-15098-x	NR	no fmri neurofeedback
Oct, 2023	Levy S and Gansler D and Huey E and Wassermann E and Grafman J	Assessment of Patient Self-awareness and Related Neural Correlates in Frontotemporal Dementia and Corticobasal Syndrome.	2018	Archives of clinical neuropsychology : the official journal of the National Academy of Neuropsychologists	10.1093/arclin/acx105	NR	no fmri neurofeedback
Oct, 2023	Vaid E and Lansing AH and Stanger C	Problems With Self-Regulation, Family Conflict, and Glycemic Control in Adolescents Experiencing Challenges With Managing Type 1 Diabetes.	2018	Journal of pediatric psychology	10.1093/jpepsy/jsx134	NR	no fmri neurofeedback
Oct, 2023	Williams LM and Pines A and Goldstein-Piekarski AN and Rosas LG and Kullar M and Sacchet MD and Gevaert O and Bailenson J and Lavori PW and Dagum P and Wandell B and Correa C and Greenleaf W and Suppes T and Perry LM and Smyth JM and Lewis MA and Venditti EM and Snowden M and Simmons JM and Ma J	The ENGAGE study: Integrating neuroimaging, virtual reality and smartphone sensing to understand self-regulation for managing depression and obesity in a precision medicine model.	2018	Behaviour research and therapy	10.1016/j.brat.2017.09.012	NR	no fmri neurofeedback
Oct, 2023	Schur E and Carnell S	What Twin Studies Tell Us About Brain Responses to Food Cues.	2017	Current obesity reports	10.1007/s13679-017-0282-7	NR	no fmri neurofeedback
Oct, 2023	Lee N and Park S and Kim J	Hippotherapy and neurofeedback training effect on the brain function and serum brain-derived neurotrophic factor level changes in children with attention-deficit or/and hyperactivity disorder.	2017	Journal of exercise nutrition & biochemistry	10.20463/jenb.2017.0018	NR	no fmri neurofeedback
Oct, 2023	Weinstein AM	An Update Overview on Brain Imaging Studies of Internet Gaming Disorder.	2017	Frontiers in psychiatry	10.3389/fpsyt.2017.00185	NR	no fmri neurofeedback
Oct, 2023	Watanabe T and Sasaki Y and Shibata K and Kawato M	Advances in fMRI Real-Time Neurofeedback.	2017	Trends in cognitive sciences	10.1016/j.tics.2017.09.010	PR	n.a.
Oct, 2023	Cohen-Gilbert JE and Nickerson LD and Sneider JT and Oot EN and Seraikas AM and Rohan ML and Silveri MM	College Binge Drinking Associated with Decreased Frontal Activation to Negative Emotional Distractors during Inhibitory Control.	2017	Frontiers in psychology	10.3389/fpsyg.2017.01650	NR	no fmri neurofeedback
Oct, 2023	Wang T and Mantini D and Gillebert CR	The potential of real-time fMRI neurofeedback for stroke rehabilitation: A systematic review.	2018	Cortex; a journal devoted to the study of the nervous system and behavior	10.1016/j.cortex.2017.09.006	PR	n.a.
Oct, 2023	Yamada T and Hashimoto RI and Yahata N and Ichikawa N and Yoshihara Y and Okamoto Y and Kato N and Takahashi H and Kawato M	Resting-State Functional Connectivity-Based Biomarkers and Functional MRI-Based Neurofeedback for Psychiatric Disorders: A Challenge for Developing Theranostic Biomarkers.	2017	The international journal of neuropsychopharmacology	10.1093/ijnp/pyx059	PR	n.a.
Oct, 2023	Imperatori C and Della Marca G and Amoroso N and Maestoso G and Valenti EM and Massullo C and Carbone GA and Contardi A and Farina B	Alpha/Theta Neurofeedback Increases Mentalization and Default Mode Network Connectivity in a Non-Clinical Sample.	2017	Brain topography	10.1007/s10548-017-0593-8	NR	no fmri neurofeedback
Oct, 2023	Hampson M	Identifying Potential Mechanisms of Action Underlying Neurofeedback Treatment Response in Depression.	2017	Biological psychiatry	10.1016/j.biopsych.2017.07.001	PR	n.a.
Oct, 2023	Plessow F and Marengi DA and Perry SK and Felicione JM and Franklin R and Holmes TM and Holsen LM and Makris N and Deckersbach T and Lawson EA	Effects of Intranasal Oxytocin on the Blood Oxygenation Level-Dependent Signal in Food Motivation and Cognitive Control Pathways in Overweight and Obese Men.	2018	Neuropsychopharmacology : official publication of the American College of Neuropsychopharmacology	10.1038/npp.2017.226	NR	no fmri neurofeedback
Oct, 2023	Huang MX and Swan AR and Quinto AA and Matthews S and Harrington DL and Nichols S and Bruder BJ and Snook CC and Huang CW and Baker DG and Lee RR	A pilot treatment study for mild traumatic brain injury: Neuroimaging changes detected by MEG after low-intensity pulse-based transcranial electrical stimulation.	2017	Brain injury	10.1080/02699052.2017.1363409	NR	no fmri neurofeedback
Oct, 2023	Yamashita A and Hayasaka S and Kawato M and Imamizu H	Connectivity Neurofeedback Training Can Differentially Change Functional Connectivity and Cognitive Performance.	2017	Cerebral cortex (New York, N.Y. : 1991)	10.1093/cercor/bhx177	PR	n.a.
Oct, 2023	Ramot M and Kimmich S and Gonzalez-Castillo J and Roopchansingh V and Popal H and White E and Gotts SJ and Martin A	Direct modulation of aberrant brain network connectivity through real-time NeuroFeedback.	2017	eLife	10.7554/eLife.28974	PR	n.a.
Oct, 2023	Marusak HA and Thomason ME and Sala-Hamrick K and Crespo L and Rabinak CA	What's parenting got to do with it: emotional autonomy and brain and behavioral responses to emotional conflict in children and adolescents.	2018	Developmental science	10.1111/desc.12605	NR	no fmri neurofeedback
Oct, 2023	Voss M and Chambon V and Wenke D and Kühn S and Haggard P	In and out of control: brain mechanisms linking fluency of action selection to self-agency in patients with schizophrenia.	2017	Brain : a journal of neurology	10.1093/brain/awx136	NR	no fmri neurofeedback
Oct, 2023	Sherwood MS and Diller EE and Ey E and Ganapathy S and Nelson JT and Parker JG	A Protocol for the Administration of Real-Time fMRI Neurofeedback Training.	2017	Journal of visualized experiments : JoVE	10.3791/55543	PR	n.a.
Oct, 2023	Adnan A and Chen AJW and Novakovic-Agopian T and D'Esposito M and Turner GR	Brain Changes Following Executive Control Training in Older Adults.	2017	Neurorehabilitation and neural repair	10.1177/1545968317728580	NR	no fmri neurofeedback
Oct, 2023	Wang S and Zhou M and Chen T and Yang X and Chen G and Gong Q	Delay discounting is associated with the fractional amplitude of low-frequency fluctuations and resting-state functional connectivity in late adolescence.	2017	Scientific reports	10.1038/s41598-017-11109-z	NR	no fmri neurofeedback
Oct, 2023	Koush Y and Ashburner J and Prilepin E and Sladky R and Zeidman P and Bibikov S and Scharnowski F and Nikonorov A and Van De Ville D	Real-time fMRI data for testing OpenNFT functionality.	2017	Data in brief	10.1016/j.dib.2017.07.049	NR	wrong publication type
Oct, 2023	Williams LM	Amygdala-Guided Neurofeedback for Major Depression.	2017	The American journal of psychiatry	10.1176/appi.ajp.2017.17050561	PR	n.a.
Oct, 2023	Carnell S and Benson L and Chang KV and Wang Z and Huo Y and Geliebter A and Peterson BS	Neural correlates of familial obesity risk and overweight in adolescence.	2017	NeuroImage	10.1016/j.neuroimage.2017.07.052	NR	no fmri neurofeedback
Oct, 2023	Oblak EF and Lewis-Peacock JA and Sulzer JS	Self-regulation strategy, feedback timing and hemodynamic properties modulate learning in a simulated fMRI neurofeedback environment.	2017	PLoS computational biology	10.1371/journal.pcbi.1005681	PR	n.a.
Oct, 2023	Gonçalves ÓF and Batistuzzo MC and Sato JR	Real-time functional magnetic resonance imaging in obsessive-compulsive disorder.	2017	Neuropsychiatric disease and treatment	10.2147/NDT.S121139	PR	n.a.
Oct, 2023	Zhao S and Rangaprakash D and Venkataraman A and Liang P and Deshpande G	Investigating Focal Connectivity Deficits in Alzheimer's Disease Using Directional Brain Networks Derived from Resting-State fMRI.	2017	Frontiers in aging neuroscience	10.3389/fnagi.2017.00211	NR	no fmri neurofeedback
Oct, 2023	Martino D and Delorme C and Pelosin E and Hartmann A and Worbe Y and Avanzino L	Abnormal lateralization of fine motor actions in Tourette syndrome persists into adulthood.	2017	PloS one	10.1371/journal.pone.0180812	NR	no fmri neurofeedback
Oct, 2023	Krzysztof S and Wojciech P and Zbigniew S and Mariusz K and Remigiusz T and Damian P and Magdalena S and Marta T and Lech A and Alina B	CArbon dioxide surgical field flooding and aortic NO-touch off-pump coronary artery bypass grafting to reduce Neurological injuries after surgical coronary revascularisation (CANON): protocol for a randomised, controlled, investigator and patient blinded single-centre superiority trial with three parallel arms.	2017	BMJ open	10.1136/bmjopen-2017-016785	NR	no fmri neurofeedback
Oct, 2023	Zich C and Debener S and Schweinitz C and Sterr A and Meekes J and Kranczioch C	High-Intensity Chronic Stroke Motor Imagery Neurofeedback Training at Home: Three Case Reports.	2017	Clinical EEG and neuroscience	10.1177/1550059417717398	NR	no fmri neurofeedback
Oct, 2023	Sliwinska MW and Violante IR and Wise RJS and Leech R and Devlin JT and Geranmayeh F and Hampshire A	Stimulating Multiple-Demand Cortex Enhances Vocabulary Learning.	2017	The Journal of neuroscience : the official journal of the Society for Neuroscience	10.1523/JNEUROSCI.3857-16.2017	NR	no fmri neurofeedback
Oct, 2023	Reddan MC and Wager TD	Modeling Pain Using fMRI: From Regions to Biomarkers.	2018	Neuroscience bulletin	10.1007/s12264-017-0150-1	NR	no fmri neurofeedback
Oct, 2023	Koush Y and Ashburner J and Prilepin E and Sladky R and Zeidman P and Bibikov S and Scharnowski F and Nikonorov A and De Ville DV	OpenNFT: An open-source Python/Matlab framework for real-time fMRI neurofeedback training based on activity, connectivity and multivariate pattern analysis.	2017	NeuroImage	10.1016/j.neuroimage.2017.06.039	PR	n.a.
Oct, 2023	Murray DE and Durazzo TC and Schmidt TP and Murray TA and Abé C and Guydish J and Meyerhoff DJ	Regional cerebral blood flow in opiate dependence relates to substance use and neuropsychological performance.	2018	Addiction biology	10.1111/adb.12523	NR	no fmri neurofeedback
Oct, 2023	Kober SE and Witte M and Ninaus M and Koschutnig K and Wiesen D and Zaiser G and Neuper C and Wood G	Ability to Gain Control Over One's Own Brain Activity and its Relation to Spiritual Practice: A Multimodal Imaging Study.	2017	Frontiers in human neuroscience	10.3389/fnhum.2017.00271	NR	no fmri neurofeedback
Oct, 2023	Ho TC and Sacchet MD and Connolly CG and Margulies DS and Tymofiyeva O and Paulus MP and Simmons AN and Gotlib IH and Yang TT	Inflexible Functional Connectivity of the Dorsal Anterior Cingulate Cortex in Adolescent Major Depressive Disorder.	2017	Neuropsychopharmacology : official publication of the American College of Neuropsychopharmacology	10.1038/npp.2017.103	NR	no fmri neurofeedback
Oct, 2023	Kopel R and Emmert K and Scharnowski F and Haller S and Van De Ville D	Distributed Patterns of Brain Activity Underlying Real-Time fMRI Neurofeedback Training.	2017	IEEE transactions on bio-medical engineering	10.1109/TBME.2016.2598818	PR	n.a.
Oct, 2023	Urbain C and Sato J and Pang EW and Taylor MJ	The temporal and spatial brain dynamics of automatic emotion regulation in children.	2017	Developmental cognitive neuroscience	10.1016/j.dcn.2017.05.004	NR	no fmri neurofeedback
Oct, 2023	Petchkovsky L	Advances in functional brain imaging technology and developmental neuro-psychology: their applications in the Jungian analytic domain.	2017	The Journal of analytical psychology	10.1111/1468-5922.12320	NR	no fmri neurofeedback
Oct, 2023	Duerden EG and Lee M and Chow S and Sato J and Mak-Fan K and Taylor MJ	Neural Correlates of Reward Processing in Typical and Atypical Development.	2016	Child neurology open	10.1177/2329048X16667350	NR	no fmri neurofeedback
Oct, 2023	Young KD and Misaki M and Harmer CJ and Victor T and Zotev V and Phillips R and Siegle GJ and Drevets WC and Bodurka J	Real-Time Functional Magnetic Resonance Imaging Amygdala Neurofeedback Changes Positive Information Processing in Major Depressive Disorder.	2017	Biological psychiatry	10.1016/j.biopsych.2017.03.013	PR	n.a.
Oct, 2023	Perronnet L and Lécuyer A and Mano M and Bannier E and Lotte F and Clerc M and Barillot C	Unimodal Versus Bimodal EEG-fMRI Neurofeedback of a Motor Imagery Task.	2017	Frontiers in human neuroscience	10.3389/fnhum.2017.00193	PR	n.a.
Oct, 2023	Sousa T and Amaral C and Andrade J and Pires G and Nunes UJ and Castelo-Branco M	Pure visual imagery as a potential approach to achieve three classes of control for implementation of BCI in non-motor disorders.	2017	Journal of neural engineering	10.1088/1741-2552/aa70ac	NR	no fmri neurofeedback
Oct, 2023	Ahmed KA and Kim S and Arrington J and Naghavi AO and Dilling TJ and Creelan BC and Antonia SJ and Caudell JJ and Harrison LB and Sahebjam S and Gray JE and Etame AB and Johnstone PA and Yu M and Perez BA	Outcomes targeting the PD-1/PD-L1 axis in conjunction with stereotactic radiation for patients with non-small cell lung cancer brain metastases.	2017	Journal of neuro-oncology	10.1007/s11060-017-2437-5	NR	no fmri neurofeedback
Oct, 2023	Yuan W and Leach J and Maloney T and Altaye M and Smith D and Gubanich PJ and Barber Foss KD and Thomas S and DiCesare CA and Kiefer AW and Myer GD	Neck Collar with Mild Jugular Vein Compression Ameliorates Brain Activation Changes during a Working Memory Task after a Season of High School Football.	2017	Journal of neurotrauma	10.1089/neu.2016.4834	NR	no fmri neurofeedback
Oct, 2023	Young KD and Siegle GJ and Zotev V and Phillips R and Misaki M and Yuan H and Drevets WC and Bodurka J	Randomized Clinical Trial of Real-Time fMRI Amygdala Neurofeedback for Major Depressive Disorder: Effects on Symptoms and Autobiographical Memory Recall.	2017	The American journal of psychiatry	10.1176/appi.ajp.2017.16060637	PR	n.a.
Oct, 2023	Hagemeier J and Zivadinov R and Dwyer MG and Polak P and Bergsland N and Weinstock-Guttman B and Zalis J and Deistung A and Reichenbach JR and Schweser F	Changes of deep gray matter magnetic susceptibility over 2 years in multiple sclerosis and healthy control brain.	2018	NeuroImage. Clinical	10.1016/j.nicl.2017.04.008	NR	no fmri neurofeedback
Oct, 2023	Robineau F and Meskaldji DE and Koush Y and Rieger SW and Mermoud C and Morgenthaler S and Van De Ville D and Vuilleumier P and Scharnowski F	Maintenance of Voluntary Self-regulation Learned through Real-Time fMRI Neurofeedback.	2017	Frontiers in human neuroscience	10.3389/fnhum.2017.00131	PR	n.a.
Oct, 2023	Robineau F and Saj A and Neveu R and Van De Ville D and Scharnowski F and Vuilleumier P	Using real-time fMRI neurofeedback to restore right occipital cortex activity in patients with left visuo-spatial neglect: proof-of-principle and preliminary results.	2019	Neuropsychological rehabilitation	10.1080/09602011.2017.1301262	PR	n.a.
Oct, 2023	Roberts BR and Lind M and Wagen AZ and Rembach A and Frugier T and Li QX and Ryan TM and McLean CA and Doecke JD and Rowe CC and Villemagne VL and Masters CL	Biochemically-defined pools of amyloid-β in sporadic Alzheimer's disease: correlation with amyloid PET.	2017	Brain : a journal of neurology	10.1093/brain/awx057	NR	no fmri neurofeedback
Oct, 2023	Mano M and Lécuyer A and Bannier E and Perronnet L and Noorzadeh S and Barillot C	How to Build a Hybrid Neurofeedback Platform Combining EEG and fMRI.	2017	Frontiers in neuroscience	10.3389/fnins.2017.00140	PR	n.a.
Oct, 2023	Kozlova LI and Bezmaternykh DD and Mel'nikov ME and Savelov AA and Petrovskii ED and Shtark MB	Dynamics of Interaction of Neural Networks in the Course of EEG Alpha Biofeedback.	2017	Bulletin of experimental biology and medicine	10.1007/s10517-017-3671-8	NR	no fmri neurofeedback
Oct, 2023	Walsh E and Oakley DA and Halligan PW and Mehta MA and Deeley Q	Brain mechanisms for loss of awareness of thought and movement.	2017	Social cognitive and affective neuroscience	10.1093/scan/nsw185	NR	no fmri neurofeedback
Oct, 2023	Munro BA and Weyandt LL and Hall LE and Oster DR and Gudmundsdottir BG and Kuhar BG	Physiological substrates of executive functioning: a systematic review of the literature.	2018	Attention deficit and hyperactivity disorders	10.1007/s12402-017-0226-9	NR	no fmri neurofeedback
Oct, 2023	Sosic-Vasic Z and Abler B and Grön G and Plener P and Straub J	Effects of a brief cognitive behavioural therapy group intervention on baseline brain perfusion in adolescents with major depressive disorder.	2017	Neuroreport	10.1097/WNR.0000000000000770	NR	no fmri neurofeedback
Oct, 2023	Zilverstand A and Sorger B and Kaemingk A and Goebel R	Quantitative representations of an exaggerated anxiety response in the brain of female spider phobics-a parametric fMRI study.	2017	Human brain mapping	10.1002/hbm.23571	NR	no fmri neurofeedback
Oct, 2023	Neyedli HF and Sampaio-Baptista C and Kirkman MA and Havard D and Lührs M and Ramsden K and Flitney DD and Clare S and Goebel R and Johansen-Berg H	Increasing Lateralized Motor Activity in Younger and Older Adults using Real-time fMRI during Executed Movements.	2018	Neuroscience	10.1016/j.neuroscience.2017.02.010	PR	n.a.
Oct, 2023	Tailby C and Abbott DF and Jackson GD	The diminishing dominance of the dominant hemisphere: Language fMRI in focal epilepsy.	2017	NeuroImage. Clinical	10.1016/j.nicl.2017.01.011	NR	no fmri neurofeedback
Oct, 2023	Cortese A and Amano K and Koizumi A and Lau H and Kawato M	Decoded fMRI neurofeedback can induce bidirectional confidence changes within single participants.	2017	NeuroImage	10.1016/j.neuroimage.2017.01.069	PR	n.a.
Oct, 2023	Watson CG and Stopp C and Wypij D and Newburger JW and Rivkin MJ	Reduced cortical volume and thickness and their relationship to medical and operative features in post-Fontan children and adolescents.	2017	Pediatric research	10.1038/pr.2017.30	NR	no fmri neurofeedback
Oct, 2023	Emmert K and Kopel R and Koush Y and Maire R and Senn P and Van De Ville D and Haller S	Continuous vs. intermittent neurofeedback to regulate auditory cortex activity of tinnitus patients using real-time fMRI - A pilot study.	2017	NeuroImage. Clinical	10.1016/j.nicl.2016.12.023	PR	n.a.
Oct, 2023	Spetter MS and Malekshahi R and Birbaumer N and Lührs M and van der Veer AH and Scheffler K and Spuckti S and Preissl H and Veit R and Hallschmid M	Volitional regulation of brain responses to food stimuli in overweight and obese subjects: A real-time fMRI feedback study.	2017	Appetite	10.1016/j.appet.2017.01.032	PR	n.a.
Oct, 2023	Zilverstand A and Sorger B and Slaats-Willemse D and Kan CC and Goebel R and Buitelaar JK	fMRI Neurofeedback Training for Increasing Anterior Cingulate Cortex Activation in Adult Attention Deficit Hyperactivity Disorder. An Exploratory Randomized, Single-Blinded Study.	2017	PloS one	10.1371/journal.pone.0170795	PR	n.a.
Oct, 2023	Avivi-Arber L and Seltzer Z and Friedel M and Lerch JP and Moayedi M and Davis KD and Sessle BJ	Widespread Volumetric Brain Changes following Tooth Loss in Female Mice.	2016	Frontiers in neuroanatomy	10.3389/fnana.2016.00121	NR	animal population
Oct, 2023	Hänggi J and Lohrey C and Drobetz R and Baetschmann H and Forstmeier S and Maercker A and Jäncke L	Strength of Structural and Functional Frontostriatal Connectivity Predicts Self-Control in the Healthy Elderly.	2016	Frontiers in aging neuroscience	10.3389/fnagi.2016.00307	NR	no fmri neurofeedback
Oct, 2023	Peters SK and Dunlop K and Downar J	Cortico-Striatal-Thalamic Loop Circuits of the Salience Network: A Central Pathway in Psychiatric Disease and Treatment.	2016	Frontiers in systems neuroscience	10.3389/fnsys.2016.00104	NR	no fmri neurofeedback
Oct, 2023	Maier SU and Hare TA	Higher Heart-Rate Variability Is Associated with Ventromedial Prefrontal Cortex Activity and Increased Resistance to Temptation in Dietary Self-Control Challenges.	2017	The Journal of neuroscience : the official journal of the Society for Neuroscience	10.1523/JNEUROSCI.2815-16.2016	NR	no fmri neurofeedback
Oct, 2023	Kayser AS and Vega T and Weinstein D and Peters J and Mitchell JM	Right inferior frontal cortex activity correlates with tolcapone responsivity in problem and pathological gamblers.	2017	NeuroImage. Clinical	10.1016/j.nicl.2016.12.022	NR	no fmri neurofeedback
Oct, 2023	Shah YS and Hernandez-Garcia L and Jahanian H and Peltier SJ	Support vector machine classification of arterial volume-weighted arterial spin tagging images.	2016	Brain and behavior	10.1002/brb3.549	NR	general methods
Oct, 2023	Mekle R and Kühn S and Pfeiffer H and Aydin S and Schubert F and Ittermann B	Detection of metabolite changes in response to a varying visual stimulation paradigm using short-TE (1) H MRS at 7 T.	2017	NMR in biomedicine	10.1002/nbm.3672	NR	no fmri neurofeedback
Oct, 2023	Cortese A and Amano K and Koizumi A and Kawato M and Lau H	Multivoxel neurofeedback selectively modulates confidence without changing perceptual performance.	2016	Nature communications	10.1038/ncomms13669	PR	n.a.
Oct, 2023	Radman N and Mouthon M and Di Pietro M and Gaytanidis C and Leemann B and Abutalebi J and Annoni JM	The Role of the Cognitive Control System in Recovery from Bilingual Aphasia: A Multiple Single-Case fMRI Study.	2016	Neural plasticity	10.1155/2016/8797086	NR	no fmri neurofeedback
Oct, 2023	Kroemer NB and Burrasch C and Hellrung L	To work or not to work: Neural representation of cost and benefit of instrumental action.	2016	Progress in brain research	10.1016/bs.pbr.2016.06.009	NR	no fmri neurofeedback
Oct, 2023	O'Neill J and Dong Z and Bansal R and Ivanov I and Hao X and Desai J and Pozzi E and Peterson BS	Proton Chemical Shift Imaging of the Brain in Pediatric and Adult Developmental Stuttering.	2017	JAMA psychiatry	10.1001/jamapsychiatry.2016.3199	NR	no fmri neurofeedback
Oct, 2023	Fomina T and Lohmann G and Erb M and Ethofer T and Schölkopf B and Grosse-Wentrup M	Self-regulation of brain rhythms in the precuneus: a novel BCI paradigm for patients with ALS.	2016	Journal of neural engineering	10.1088/1741-2560/13/6/066021	NR	no fmri neurofeedback
Oct, 2023	McDonald AR and Muraskin J and Dam NTV and Froehlich C and Puccio B and Pellman J and Bauer CCC and Akeyson A and Breland MM and Calhoun VD and Carter S and Chang TP and Gessner C and Gianonne A and Giavasis S and Glass J and Homann S and King M and Kramer M and Landis D and Lieval A and Lisinski J and Mackay-Brandt A and Miller B and Panek L and Reed H and Santiago C and Schoell E and Sinnig R a…	The real-time fMRI neurofeedback based stratification of Default Network Regulation Neuroimaging data repository.	2017	NeuroImage	10.1016/j.neuroimage.2016.10.048	PR	n.a.
Oct, 2023	Mayeli A and Zotev V and Refai H and Bodurka J	Real-time EEG artifact correction during fMRI using ICA.	2016	Journal of neuroscience methods	10.1016/j.jneumeth.2016.09.012	NR	general methods
Oct, 2023	Cyr M and Wang Z and Tau GZ and Zhao G and Friedl E and Stefan M and Terranova K and Marsh R	Reward-Based Spatial Learning in Teens With Bulimia Nervosa.	2016	Journal of the American Academy of Child and Adolescent Psychiatry	10.1016/j.jaac.2016.07.778	NR	no fmri neurofeedback
Oct, 2023	Rana M and Varan AQ and Davoudi A and Cohen RA and Sitaram R and Ebner NC	Real-Time fMRI in Neuroscience Research and Its Use in Studying the Aging Brain.	2016	Frontiers in aging neuroscience	10.3389/fnagi.2016.00239	PR	n.a.
Oct, 2023	Posner MI and Rothbart MK and Voelker P	Developing brain networks of attention.	2016	Current opinion in pediatrics	10.1097/MOP.0000000000000413	NR	no fmri neurofeedback
Oct, 2023	Sokunbi MO	Feedback of real-time fMRI signals: From concepts and principles to therapeutic interventions.	2017	Magnetic resonance imaging	10.1016/j.mri.2016.08.004	PR	n.a.
Oct, 2023	Puccio B and Pooley JP and Pellman JS and Taverna EC and Craddock RC	The preprocessed connectomes project repository of manually corrected skull-stripped T1-weighted anatomical MRI data.	2016	GigaScience	10.1186/s13742-016-0150-5	NR	general methods
Oct, 2023	Clarkson BD and Tyagi S and Griffiths DJ and Resnick NM	Test-retest repeatability of patterns of brain activation provoked by bladder filling.	2017	Neurourology and urodynamics	10.1002/nau.23153	NR	no fmri neurofeedback
Oct, 2023	Sorger B and Kamp T and Weiskopf N and Peters JC and Goebel R	When the Brain Takes 'BOLD' Steps: Real-Time fMRI Neurofeedback Can Further Enhance the Ability to Gradually Self-regulate Regional Brain Activation.	2018	Neuroscience	10.1016/j.neuroscience.2016.09.026	PR	n.a.
Oct, 2023	Lichenstein SD and Verstynen T and Forbes EE	Adolescent brain development and depression: A case for the importance of connectivity of the anterior cingulate cortex.	2016	Neuroscience and biobehavioral reviews	10.1016/j.neubiorev.2016.07.024	NR	no fmri neurofeedback
Oct, 2023	Kasabov NK and Doborjeh MG and Doborjeh ZG	Mapping, Learning, Visualization, Classification, and Understanding of fMRI Data in the NeuCube Evolving Spatiotemporal Data Machine of Spiking Neural Networks.	2017	IEEE transactions on neural networks and learning systems	10.1109/TNNLS.2016.2612890	NR	general methods
Oct, 2023	Schechter DS and Moser DA and Pointet VC and Aue T and Stenz L and Paoloni-Giacobino A and Adouan W and Manini A and Suardi F and Vital M and Sancho Rossignol A and Cordero MI and Rothenberg M and Ansermet F and Rusconi Serpa S and Dayer AG	The association of serotonin receptor 3A methylation with maternal violence exposure, neural activity, and child aggression.	2017	Behavioural brain research	10.1016/j.bbr.2016.10.009	NR	no fmri neurofeedback
Oct, 2023	Cox WM and Subramanian L and Linden DE and Lührs M and McNamara R and Playle R and Hood K and Watson G and Whittaker JR and Sakhuja R and Ihssen N	Neurofeedback training for alcohol dependence versus treatment as usual: study protocol for a randomized controlled trial.	2016	Trials	10.1186/s13063-016-1607-7	PR	n.a.
Oct, 2023	Kozlova LI and Shtark MB and Mel'nikov ME and Verevkin EG and Savelov AA and Petrovskii ED	EEG-fMRI Study of Alpha-Stimulation Neurobiofeedback Training Course.	2016	Bulletin of experimental biology and medicine	10.1007/s10517-016-3471-6	NR	no fmri neurofeedback
Oct, 2023	Murray DE and Durazzo TC and Schmidt TP and Abé C and Guydish J and Meyerhoff DJ	Frontal Metabolite Concentration Deficits in Opiate Dependence Relate to Substance Use, Cognition, and Self-Regulation.	2016	Journal of addiction research & therapy	10.4172/2155-6105.1000286	NR	no fmri neurofeedback
Oct, 2023	Nicholson AA and Ros T and Frewen PA and Densmore M and Théberge J and Kluetsch RC and Jetly R and Lanius RA	Alpha oscillation neurofeedback modulates amygdala complex connectivity and arousal in posttraumatic stress disorder.	2016	NeuroImage. Clinical	10.1016/j.nicl.2016.07.006	NR	no fmri neurofeedback
Oct, 2023	Wang S and Zhou M and Chen T and Yang X and Chen G and Wang M and Gong Q	Grit and the brain: spontaneous activity of the dorsomedial prefrontal cortex mediates the relationship between the trait grit and academic performance.	2017	Social cognitive and affective neuroscience	10.1093/scan/nsw145	NR	no fmri neurofeedback
Oct, 2023	Schienle A and Übel S and Wabnegger A	When opposites lead to the same: a direct comparison of explicit and implicit disgust regulation via fMRI.	2017	Social cognitive and affective neuroscience	10.1093/scan/nsw144	NR	no fmri neurofeedback
Oct, 2023	Wang Z and Suh J and Duan D and Darnley S and Jing Y and Zhang J and O'Brien C and Childress AR	A hypo-status in drug-dependent brain revealed by multi-modal MRI.	2017	Addiction biology	10.1111/adb.12459	NR	no fmri neurofeedback
Oct, 2023	Nicholson AA and Rabellino D and Densmore M and Frewen PA and Paret C and Kluetsch R and Schmahl C and Théberge J and Neufeld RW and McKinnon MC and Reiss J and Jetly R and Lanius RA	The neurobiology of emotion regulation in posttraumatic stress disorder: Amygdala downregulation via real-time fMRI neurofeedback.	2017	Human brain mapping	10.1002/hbm.23402	PR	n.a.
Oct, 2023	Shibata K and Watanabe T and Kawato M and Sasaki Y	Differential Activation Patterns in the Same Brain Region Led to Opposite Emotional States.	2016	PLoS biology	10.1371/journal.pbio.1002546	PR	n.a.
Oct, 2023	Gibson RM and Owen AM and Cruse D	Brain-computer interfaces for patients with disorders of consciousness.	2016	Progress in brain research	10.1016/bs.pbr.2016.04.003	PR	n.a.
Oct, 2023	Liu N and Cliffer S and Pradhan AH and Lightbody A and Hall SS and Reiss AL	Optical-imaging-based neurofeedback to enhance therapeutic intervention in adolescents with autism: methodology and initial data.	2017	Neurophotonics	10.1117/1.NPh.4.1.011003	NR	no fmri neurofeedback
Oct, 2023	Gilead M and Boccagno C and Silverman M and Hassin RR and Weber J and Ochsner KN	Self-regulation via neural simulation.	2016	Proceedings of the National Academy of Sciences of the United States of America	10.1073/pnas.1600159113	NR	no fmri neurofeedback
Oct, 2023	Hashimoto RI and Itahashi T and Ohta H and Yamada T and Kanai C and Nakamura M and Watanabe H and Kato N	Altered effects of perspective-taking on functional connectivity during self- and other-referential processing in adults with autism spectrum disorder.	2017	Social neuroscience	10.1080/17470919.2016.1224202	NR	no fmri neurofeedback
Oct, 2023	Li Z and Tong L and Wang L and Li Y and He W and Guan M and Yan B	Self-regulating positive emotion networks by feedback of multiple emotional brain states using real-time fMRI.	2016	Experimental brain research	10.1007/s00221-016-4744-z	PR	n.a.
Oct, 2023	Nouchi R and Takeuchi H and Taki Y and Sekiguchi A and Kotozaki Y and Nakagawa S and Miyauchi CM and Iizuka K and Yokoyama R and Shinada T and Yamamoto Y and Hanawa S and Araki T and Sassa Y and Kawashima R	Neuroanatomical bases of effortful control: evidence from a large sample of young healthy adults using voxel-based morphometry.	2016	Scientific reports	10.1038/srep31231	NR	no fmri neurofeedback
Oct, 2023	De Vries AMM and Gholamrezaee MM and Verdonck-de Leeuw IM and Passchier J and Despland JN and Stiefel F and de Roten Y	Patient satisfaction and alliance as a function of the physician's self-regulation, the physician's stress, and the content of consultation in cancer care.	2017	Psycho-oncology	10.1002/pon.4233	NR	no fmri neurofeedback
Oct, 2023	deBettencourt MT and Norman KA	Neuroscience: Incepting Associations.	2016	Current biology : CB	10.1016/j.cub.2016.05.041	NR	wrong publication type
Oct, 2023	Crane NA and Jenkins LM and Dion C and Meyers KK and Weldon AL and Gabriel LB and Walker SJ and Hsu DT and Noll DC and Klumpp H and Phan KL and Zubieta JK and Langenecker SA	Comorbid anxiety increases cognitive control activation in Major Depressive Disorder.	2016	Depression and anxiety	10.1002/da.22541	NR	no fmri neurofeedback
Oct, 2023	Sherwood MS and Weisend MP and Kane JH and Parker JG	Combining Real-Time fMRI Neurofeedback Training of the DLPFC with N-Back Practice Results in Neuroplastic Effects Confined to the Neurofeedback Target Region.	2016	Frontiers in behavioral neuroscience	10.3389/fnbeh.2016.00138	PR	n.a.
Oct, 2023	Vachon-Presseau E and Roy M and Woo CW and Kunz M and Martel MO and Sullivan MJ and Jackson PL and Wager TD and Rainville P	Multiple faces of pain: effects of chronic pain on the brain regulation of facial expression.	2016	Pain	10.1097/j.pain.0000000000000587	NR	no fmri neurofeedback
Oct, 2023	di Porzio U	The Brain from Within.	2016	Frontiers in human neuroscience	10.3389/fnhum.2016.00265	PR	n.a.
Oct, 2023	Subramanian L and Morris MB and Brosnan M and Turner DL and Morris HR and Linden DE	Functional Magnetic Resonance Imaging Neurofeedback-guided Motor Imagery Training and Motor Training for Parkinson's Disease: Randomized Trial.	2016	Frontiers in behavioral neuroscience	10.3389/fnbeh.2016.00111	PR	n.a.
Oct, 2023	Surmeli T and Eralp E and Mustafazade I and Kos IH and Özer GE and Surmeli OH	Quantitative EEG Neurometric Analysis-Guided Neurofeedback Treatment in Postconcussion Syndrome (PCS): Forty Cases. How Is Neurometric Analysis Important for the Treatment of PCS and as a Biomarker?	2017	Clinical EEG and neuroscience	10.1177/1550059416654849	NR	no fmri neurofeedback
Oct, 2023	Salas CE and Castro O and Yuen KS and Radovic D and d'Avossa G and Turnbull OH	'Just can't hide it': a behavioral and lesion study on emotional response modulation after right prefrontal damage.	2016	Social cognitive and affective neuroscience	10.1093/scan/nsw075	NR	no fmri neurofeedback
Oct, 2023	Chester DS and Lynam DR and Milich R and DeWall CN	Craving versus control: Negative urgency and neural correlates of alcohol cue reactivity.	2016	Drug and alcohol dependence	10.1016/j.drugalcdep.2015.10.036	NR	no fmri neurofeedback
Oct, 2023	Marzbani H and Marateb HR and Mansourian M	Neurofeedback: A Comprehensive Review on System Design, Methodology and Clinical Applications.	2016	Basic and clinical neuroscience	10.15412/J.BCN.03070208	PR	n.a.
Oct, 2023	Shibata K and Sasaki Y and Kawato M and Watanabe T	Neuroimaging Evidence for 2 Types of Plasticity in Association with Visual Perceptual Learning.	2016	Cerebral cortex (New York, N.Y. : 1991)	10.1093/cercor/bhw176	PR	n.a.
Oct, 2023	Sepulveda P and Sitaram R and Rana M and Montalba C and Tejos C and Ruiz S	How feedback, motor imagery, and reward influence brain self-regulation using real-time fMRI.	2016	Human brain mapping	10.1002/hbm.23228	PR	n.a.
Oct, 2023	Pornpattananangkul N and Hariri AR and Harada T and Mano Y and Komeda H and Parrish TB and Sadato N and Iidaka T and Chiao JY	Cultural influences on neural basis of inhibitory control.	2016	NeuroImage	10.1016/j.neuroimage.2016.05.061	NR	no fmri neurofeedback
Oct, 2023	Ihssen N and Sokunbi MO and Lawrence AD and Lawrence NS and Linden DEJ	Neurofeedback of visual food cue reactivity: a potential avenue to alter incentive sensitization and craving.	2017	Brain imaging and behavior	10.1007/s11682-016-9558-x	PR	n.a.
Oct, 2023	Lim SL and Cherry JB and Davis AM and Balakrishnan SN and Ha OR and Bruce JM and Bruce AS	The child brain computes and utilizes internalized maternal choices.	2016	Nature communications	10.1038/ncomms11700	NR	no fmri neurofeedback
Oct, 2023	Sousa T and Direito B and Lima J and Ferreira C and Nunes U and Castelo-Branco M	Control of Brain Activity in hMT+/V5 at Three Response Levels Using fMRI-Based Neurofeedback/BCI.	2016	PloS one	10.1371/journal.pone.0155961	PR	n.a.
Oct, 2023	Linden DE and Turner DL	Real-time functional magnetic resonance imaging neurofeedback in motor neurorehabilitation.	2016	Current opinion in neurology	10.1097/WCO.0000000000000340	PR	n.a.
Oct, 2023	Marxen M and Jacob MJ and Müller DK and Posse S and Ackley E and Hellrung L and Riedel P and Bender S and Epple R and Smolka MN	Amygdala Regulation Following fMRI-Neurofeedback without Instructed Strategies.	2016	Frontiers in human neuroscience	10.3389/fnhum.2016.00183	PR	n.a.
Oct, 2023	Faleiro Oliveira J and Rebelo Pacheco S and Moniz M and Nunes P and Abadesso C and Rebelo M and Loureiro H and Almeida H	Stunned myocardium after an anesthetic procedure in a pediatric patient - case report.	2016	Revista portuguesa de cardiologia : orgao oficial da Sociedade Portuguesa de Cardiologia = Portuguese journal of cardiology : an official journal of the Portuguese Society of Cardiology	10.1016/j.repc.2015.09.003	NR	no fmri neurofeedback
Oct, 2023	Ketai LH and Komesu YM and Dodd AB and Rogers RG and Ling JM and Mayer AR	Urgency urinary incontinence and the interoceptive network: a functional magnetic resonance imaging study.	2016	American journal of obstetrics and gynecology	10.1016/j.ajog.2016.04.056	NR	no fmri neurofeedback
Oct, 2023	Scult MA and Knodt AR and Hanson JL and Ryoo M and Adcock RA and Hariri AR and Strauman TJ	Individual differences in regulatory focus predict neural response to reward.	2017	Social neuroscience	10.1080/17470919.2016.1178170	NR	no fmri neurofeedback
Oct, 2023	Bouton CE and Shaikhouni A and Annetta NV and Bockbrader MA and Friedenberg DA and Nielson DM and Sharma G and Sederberg PB and Glenn BC and Mysiw WJ and Morgan AG and Deogaonkar M and Rezai AR	Restoring cortical control of functional movement in a human with quadriplegia.	2016	Nature	10.1038/nature17435	NR	no fmri neurofeedback
Oct, 2023	Ramot M and Grossman S and Friedman D and Malach R	Covert neurofeedback without awareness shapes cortical network spontaneous connectivity.	2016	Proceedings of the National Academy of Sciences of the United States of America	10.1073/pnas.1516857113	PR	n.a.
Oct, 2023	Radua J and Stoica T and Scheinost D and Pittenger C and Hampson M	Neural Correlates of Success and Failure Signals During Neurofeedback Learning.	2018	Neuroscience	10.1016/j.neuroscience.2016.04.003	PR	n.a.
Oct, 2023	Lopez RB and Milyavskaya M and Hofmann W and Heatherton TF	Motivational and neural correlates of self-control of eating: A combined neuroimaging and experience sampling study in dieting female college students.	2016	Appetite	10.1016/j.appet.2016.03.027	NR	no fmri neurofeedback
Oct, 2023	Habes I and Rushton S and Johnston SJ and Sokunbi MO and Barawi K and Brosnan M and Daly T and Ihssen N and Linden DE	fMRI neurofeedback of higher visual areas and perceptual biases.	2016	Neuropsychologia	10.1016/j.neuropsychologia.2016.03.031	PR	n.a.
Oct, 2023	Paschke LM and Dörfel D and Steimke R and Trempler I and Magrabi A and Ludwig VU and Schubert T and Stelzel C and Walter H	Individual differences in self-reported self-control predict successful emotion regulation.	2016	Social cognitive and affective neuroscience	10.1093/scan/nsw036	PR	n.a.
Oct, 2023	Wu X and Wu T and Zhan Z and Yao L and Wen X	A real-time method to reduce ballistocardiogram artifacts from EEG during fMRI based on optimal basis sets (OBS).	2016	Computer methods and programs in biomedicine	10.1016/j.cmpb.2016.01.018	NR	general methods
Oct, 2023	Li Z and Tong L and Guan M and He W and Wang L and Bu H and Shi D and Yan B	Altered Resting-State Amygdala Functional Connectivity after Real-Time fMRI Emotion Self-Regulation Training.	2016	BioMed research international	10.1155/2016/2719895	PR	n.a.
Oct, 2023	Keynan JN and Meir-Hasson Y and Gilam G and Cohen A and Jackont G and Kinreich S and Ikar L and Or-Borichev A and Etkin A and Gyurak A and Klovatch I and Intrator N and Hendler T	Limbic Activity Modulation Guided by Functional Magnetic Resonance Imaging-Inspired Electroencephalography Improves Implicit Emotion Regulation.	2016	Biological psychiatry	10.1016/j.biopsych.2015.12.024	PR	n.a.
Oct, 2023	Amiez C and Wutte MG and Faillenot I and Petrides M and Burle B and Procyk E	Single subject analyses reveal consistent recruitment of frontal operculum in performance monitoring.	2016	NeuroImage	10.1016/j.neuroimage.2016.03.003	NR	general methods
Oct, 2023	Rueckriegel SM and Linsenmann T and Kessler AF and Homola GA and Bartsch AJ and Ernestus RI and Westermaier T and Löhr M	Feasibility of the Combined Application of Navigated Probabilistic Fiber Tracking and Navigated Ultrasonography in Brain Tumor Surgery.	2016	World neurosurgery	10.1016/j.wneu.2016.02.119	NR	no fmri neurofeedback
Oct, 2023	Zotev V and Yuan H and Misaki M and Phillips R and Young KD and Feldner MT and Bodurka J	Correlation between amygdala BOLD activity and frontal EEG asymmetry during real-time fMRI neurofeedback training in patients with depression.	2016	NeuroImage. Clinical	10.1016/j.nicl.2016.02.003	PR	n.a.
Oct, 2023	MacInnes JJ and Dickerson KC and Chen NK and Adcock RA	Cognitive Neurostimulation: Learning to Volitionally Sustain Ventral Tegmental Area Activation.	2016	Neuron	10.1016/j.neuron.2016.02.002	PR	n.a.
Oct, 2023	Yao S and Becker B and Geng Y and Zhao Z and Xu X and Zhao W and Ren P and Kendrick KM	Voluntary control of anterior insula and its functional connections is feedback-independent and increases pain empathy.	2016	NeuroImage	10.1016/j.neuroimage.2016.02.035	PR	n.a.
Oct, 2023	Mayer AR and Hanlon FM and Dodd AB and Yeo RA and Haaland KY and Ling JM and Ryman SG	Proactive response inhibition abnormalities in the sensorimotor cortex of patients with schizophrenia.	2016	Journal of psychiatry & neuroscience : JPN	10.1503/jpn.150097	NR	no fmri neurofeedback
Oct, 2023	Dietrich A and Hollmann M and Mathar D and Villringer A and Horstmann A	Brain regulation of food craving: relationships with weight status and eating behavior.	2016	International journal of obesity (2005)	10.1038/ijo.2016.28	NR	no fmri neurofeedback
Oct, 2023	Bergmann TO and Karabanov A and Hartwigsen G and Thielscher A and Siebner HR	Combining non-invasive transcranial brain stimulation with neuroimaging and electrophysiology: Current approaches and future perspectives.	2016	NeuroImage	10.1016/j.neuroimage.2016.02.012	NR	no fmri neurofeedback
Oct, 2023	Hamilton JP and Glover GH and Bagarinao E and Chang C and Mackey S and Sacchet MD and Gotlib IH	Effects of salience-network-node neurofeedback training on affective biases in major depressive disorder.	2016	Psychiatry research. Neuroimaging	10.1016/j.pscychresns.2016.01.016	PR	n.a.
Oct, 2023	Paret C and Kluetsch R and Zaehringer J and Ruf M and Demirakca T and Bohus M and Ende G and Schmahl C	Alterations of amygdala-prefrontal connectivity with real-time fMRI neurofeedback in BPD patients.	2016	Social cognitive and affective neuroscience	10.1093/scan/nsw016	PR	n.a.
Oct, 2023	Zilverstand A and Parvaz MA and Moeller SJ and Goldstein RZ	Cognitive interventions for addiction medicine: Understanding the underlying neurobiological mechanisms.	2016	Progress in brain research	10.1016/bs.pbr.2015.07.019	PR	n.a.
Oct, 2023	Karolis VR and Froudist-Walsh S and Brittain PJ and Kroll J and Ball G and Edwards AD and Dell'Acqua F and Williams SC and Murray RM and Nosarti C	Reinforcement of the Brain's Rich-Club Architecture Following Early Neurodevelopmental Disruption Caused by Very Preterm Birth.	2016	Cerebral cortex (New York, N.Y. : 1991)	10.1093/cercor/bhv305	NR	no fmri neurofeedback
Oct, 2023	Melhorn SJ and Mehta S and Kratz M and Tyagi V and Webb MF and Noonan CJ and Buchwald DS and Goldberg J and Maravilla KR and Grabowski TJ and Schur EA	Brain regulation of appetite in twins.	2016	The American journal of clinical nutrition	10.3945/ajcn.115.121095	NR	no fmri neurofeedback
Oct, 2023	Marins TF and Rodrigues EC and Engel A and Hoefle S and Basílio R and Lent R and Moll J and Tovar-Moll F	Enhancing Motor Network Activity Using Real-Time Functional MRI Neurofeedback of Left Premotor Cortex.	2015	Frontiers in behavioral neuroscience	10.3389/fnbeh.2015.00341	PR	n.a.
Oct, 2023	Koizumi A and Amano K and Cortese A and Shibata K and Yoshida W and Seymour B and Kawato M and Lau H	Fear reduction without fear through reinforcement of neural activity that bypasses conscious exposure.	2016	Nature human behaviour	10.1038/s41562-016-0006	PR	n.a.
Oct, 2023	Thibault RT and Lifshitz M and Raz A	The self-regulating brain and neurofeedback: Experimental science and clinical promise.	2016	Cortex; a journal devoted to the study of the nervous system and behavior	10.1016/j.cortex.2015.10.024	PR	n.a.
Oct, 2023	Koush Y and Meskaldji DE and Pichon S and Rey G and Rieger SW and Linden DE and Van De Ville D and Vuilleumier P and Scharnowski F	Learning Control Over Emotion Networks Through Connectivity-Based Neurofeedback.	2017	Cerebral cortex (New York, N.Y. : 1991)	10.1093/cercor/bhv311	PR	n.a.
Oct, 2023	Buyukturkoglu K and Roettgers H and Sommer J and Rana M and Dietzsch L and Arikan EB and Veit R and Malekshahi R and Kircher T and Birbaumer N and Sitaram R and Ruiz S	Correction: Self-Regulation of Anterior Insula with Real-Time fMRI and Its Behavioral Effects in Obsessive-Compulsive Disorder: A Feasibility Study.	2015	PloS one	10.1371/journal.pone.0145027	PR	n.a.
Oct, 2023	Liew SL and Rana M and Cornelsen S and Fortunato de Barros Filho M and Birbaumer N and Sitaram R and Cohen LG and Soekadar SR	Improving Motor Corticothalamic Communication After Stroke Using Real-Time fMRI Connectivity-Based Neurofeedback.	2016	Neurorehabilitation and neural repair	10.1177/1545968315619699	PR	n.a.
Oct, 2023	He X and Stefan M and Terranova K and Steinglass J and Marsh R	Altered White Matter Microstructure in Adolescents and Adults with Bulimia Nervosa.	2016	Neuropsychopharmacology : official publication of the American College of Neuropsychopharmacology	10.1038/npp.2015.354	NR	no fmri neurofeedback
Oct, 2023	Smith EH and Banks GP and Mikell CB and Cash SS and Patel SR and Eskandar EN and Sheth SA	Frequency-Dependent Representation of Reinforcement-Related Information in the Human Medial and Lateral Prefrontal Cortex.	2015	The Journal of neuroscience : the official journal of the Society for Neuroscience	10.1523/JNEUROSCI.1864-15.2015	NR	no fmri neurofeedback
Oct, 2023	Schilaty ND and Nagelli C and Hewett TE	Use of Objective Neurocognitive Measures to Assess the Psychological States that Influence Return to Sport Following Injury.	2016	Sports medicine (Auckland, N.Z.)	10.1007/s40279-015-0435-3	NR	no fmri neurofeedback
Oct, 2023	Wegmann E and Stodt B and Brand M	Addictive use of social networking sites can be explained by the interaction of Internet use expectancies, Internet literacy, and psychopathological symptoms.	2015	Journal of behavioral addictions	10.1556/2006.4.2015.021	NR	no fmri neurofeedback
Oct, 2023	van der Meer JN and Pampel A and Van Someren EJW and Ramautar JR and van der Werf YD and Gomez-Herrero G and Lepsien J and Hellrung L and Hinrichs H and Möller HE and Walter M	Carbon-wire loop based artifact correction outperforms post-processing EEG/fMRI corrections--A validation of a real-time simultaneous EEG/fMRI correction method.	2016	NeuroImage	10.1016/j.neuroimage.2015.10.064	NR	no fmri neurofeedback
Oct, 2023	Paret C and Ruf M and Gerchen MF and Kluetsch R and Demirakca T and Jungkunz M and Bertsch K and Schmahl C and Ende G	fMRI neurofeedback of amygdala response to aversive stimuli enhances prefrontal-limbic brain connectivity.	2016	NeuroImage	10.1016/j.neuroimage.2015.10.027	PR	n.a.
Oct, 2023	Cohen Kadosh K and Luo Q and de Burca C and Sokunbi MO and Feng J and Linden DEJ and Lau JYF	Using real-time fMRI to influence effective connectivity in the developing emotion regulation network.	2016	NeuroImage	10.1016/j.neuroimage.2015.09.070	PR	n.a.
Oct, 2023	Potvin S and Tikàsz A and Dinh-Williams LL and Bourque J and Mendrek A	Cigarette Cravings, Impulsivity, and the Brain.	2015	Frontiers in psychiatry	10.3389/fpsyt.2015.00125	NR	no fmri neurofeedback
Oct, 2023	Emmert K and Kopel R and Sulzer J and Brühl AB and Berman BD and Linden DEJ and Horovitz SG and Breimhorst M and Caria A and Frank S and Johnston S and Long Z and Paret C and Robineau F and Veit R and Bartsch A and Beckmann CF and Van De Ville D and Haller S	Meta-analysis of real-time fMRI neurofeedback studies using individual participant data: How is brain regulation mediated?	2016	NeuroImage	10.1016/j.neuroimage.2015.09.042	PR	n.a.
Oct, 2023	Zhang Q and Zhang G and Yao L and Zhao X	Impact of real-time fMRI working memory feedback training on the interactions between three core brain networks.	2015	Frontiers in behavioral neuroscience	10.3389/fnbeh.2015.00244	PR	n.a.
Oct, 2023	Pina-Camacho L and Del Rey-Mejías Á and Janssen J and Bioque M and González-Pinto A and Arango C and Lobo A and Sarró S and Desco M and Sanjuan J and Lacalle-Aurioles M and Cuesta MJ and Saiz-Ruiz J and Bernardo M and Parellada M	Age at First Episode Modulates Diagnosis-Related Structural Brain Abnormalities in Psychosis.	2016	Schizophrenia bulletin	10.1093/schbul/sbv128	NR	no fmri neurofeedback
Oct, 2023	Martin LE and Pollack L and McCune A and Schulte E and Savage CR and Lundgren JD	Comparison of obese adults with poor versus good sleep quality during a functional neuroimaging delay discounting task: A pilot study.	2015	Psychiatry research	10.1016/j.pscychresns.2015.08.011	NR	no fmri neurofeedback
Oct, 2023	Sherwood MS and Kane JH and Weisend MP and Parker JG	Enhanced control of dorsolateral prefrontal cortex neurophysiology with real-time functional magnetic resonance imaging (rt-fMRI) neurofeedback training and working memory practice.	2016	NeuroImage	10.1016/j.neuroimage.2015.08.074	PR	n.a.
Oct, 2023	Misaki M and Barzigar N and Zotev V and Phillips R and Cheng S and Bodurka J	Real-time fMRI processing with physiological noise correction - Comparison with off-line analysis.	2015	Journal of neuroscience methods	10.1016/j.jneumeth.2015.08.033	PR	n.a.
Oct, 2023	Zheng JO and Yu L and Huang DH and Cao XL and Chen ZR and Ye W	Reduced self-regulation of cerebrum contributes to executive impairment in patients with temporal lobe epilepsy.	2015	International journal of clinical and experimental medicine		NR	no fmri neurofeedback
Oct, 2023	Perez DL and Vago DR and Pan H and Root J and Tuescher O and Fuchs BH and Leung L and Epstein J and Cain NM and Clarkin JF and Lenzenweger MF and Kernberg OF and Levy KN and Silbersweig DA and Stern E	Frontolimbic neural circuit changes in emotional processing and inhibitory control associated with clinical improvement following transference-focused psychotherapy in borderline personality disorder.	2016	Psychiatry and clinical neurosciences	10.1111/pcn.12357	NR	no fmri neurofeedback
Oct, 2023	Eccles JA and Garfinkel SN and Harrison NA and Ward J and Taylor RE and Bewley AP and Critchley HD	Sensations of skin infestation linked to abnormal frontolimbic brain reactivity and differences in self-representation.	2015	Neuropsychologia	10.1016/j.neuropsychologia.2015.08.006	NR	no fmri neurofeedback
Oct, 2023	Wieber F and Thürmer JL and Gollwitzer PM	Promoting the translation of intentions into action by implementation intentions: behavioral effects and physiological correlates.	2015	Frontiers in human neuroscience	10.3389/fnhum.2015.00395	NR	no fmri neurofeedback
Oct, 2023	Weissman DG and Schriber RA and Fassbender C and Atherton O and Krafft C and Robins RW and Hastings PD and Guyer AE	Earlier adolescent substance use onset predicts stronger connectivity between reward and cognitive control brain networks.	2015	Developmental cognitive neuroscience	10.1016/j.dcn.2015.07.002	NR	no fmri neurofeedback
Oct, 2023	Friedel S and Whittle SL and Vijayakumar N and Simmons JG and Byrne ML and Schwartz OS and Allen NB	Dispositional mindfulness is predicted by structural development of the insula during late adolescence.	2015	Developmental cognitive neuroscience	10.1016/j.dcn.2015.07.001	NR	no fmri neurofeedback
Oct, 2023	Karch S and Keeser D and Hümmer S and Paolini M and Kirsch V and Karali T and Kupka M and Rauchmann BS and Chrobok A and Blautzik J and Koller G and Ertl-Wagner B and Pogarell O	Modulation of Craving Related Brain Responses Using Real-Time fMRI in Patients with Alcohol Use Disorder.	2015	PloS one	10.1371/journal.pone.0133034	PR	n.a.
Oct, 2023	Horowitz-Kraus T and DiFrancesco M and Kay B and Wang Y and Holland SK	Increased resting-state functional connectivity of visual- and cognitive-control brain networks after training in children with reading difficulties.	2015	NeuroImage. Clinical	10.1016/j.nicl.2015.06.010	NR	no fmri neurofeedback
Oct, 2023	Gold BT	Executive control, brain aging and bilingualism.	2015	Cortex; a journal devoted to the study of the nervous system and behavior	10.1016/j.cortex.2015.06.014	NR	no fmri neurofeedback
Oct, 2023	Cservenka A and Stroup ML and Etkin A and Nagel BJ	The effects of age, sex, and hormones on emotional conflict-related brain response during adolescence.	2015	Brain and cognition	10.1016/j.bandc.2015.06.002	NR	no fmri neurofeedback
Oct, 2023	Min YS and Chang Y and Park JW and Lee JM and Cha J and Yang JJ and Kim CH and Hwang JM and Yoo JN and Jung TD	Change of Brain Functional Connectivity in Patients With Spinal Cord Injury: Graph Theory Based Approach.	2015	Annals of rehabilitation medicine	10.5535/arm.2015.39.3.374	NR	no fmri neurofeedback
Oct, 2023	Boccia M and Piccardi L and Guariglia P	The Meditative Mind: A Comprehensive Meta-Analysis of MRI Studies.	2015	BioMed research international	10.1155/2015/419808	NR	no fmri neurofeedback
Oct, 2023	Cservenka A and Stein H and Wilson AC and Nagel BJ	Neurobiological Phenotypes of Familial Chronic Pain in Adolescence: A Pilot fMRI Study.	2015	The journal of pain	10.1016/j.jpain.2015.05.013	NR	no fmri neurofeedback
Oct, 2023	Val-Laillet D and Aarts E and Weber B and Ferrari M and Quaresima V and Stoeckel LE and Alonso-Alonso M and Audette M and Malbert CH and Stice E	Neuroimaging and neuromodulation approaches to study eating behavior and prevent and treat eating disorders and obesity.	2015	NeuroImage. Clinical	10.1016/j.nicl.2015.03.016	PR	n.a.
Oct, 2023	Zilverstand A and Sorger B and Sarkheil P and Goebel R	fMRI neurofeedback facilitates anxiety regulation in females with spider phobia.	2015	Frontiers in behavioral neuroscience	10.3389/fnbeh.2015.00148	PR	n.a.
Oct, 2023	Kirsch M and Gruber I and Ruf M and Kiefer F and Kirsch P	Real-time functional magnetic resonance imaging neurofeedback can reduce striatal cue-reactivity to alcohol stimuli.	2016	Addiction biology	10.1111/adb.12278	PR	n.a.
Oct, 2023	Mathiak KA and Alawi EM and Koush Y and Dyck M and Cordes JS and Gaber TJ and Zepf FD and Palomero-Gallagher N and Sarkheil P and Bergert S and Zvyagintsev M and Mathiak K	Social reward improves the voluntary control over localized brain activity in fMRI-based neurofeedback training.	2015	Frontiers in behavioral neuroscience	10.3389/fnbeh.2015.00136	PR	n.a.
Oct, 2023	Fovet T and Jardri R and Linden D	Current Issues in the Use of fMRI-Based Neurofeedback to Relieve Psychiatric Symptoms.	2015	Current pharmaceutical design	10.2174/1381612821666150619092540	PR	n.a.
Oct, 2023	Thibault RT and Lifshitz M and Birbaumer N and Raz A	Neurofeedback, Self-Regulation, and Brain Imaging: Clinical Science and Fad in the Service of Mental Disorders.	2015	Psychotherapy and psychosomatics	10.1159/000371714	PR	n.a.
Oct, 2023	Griffiths D	Functional imaging of structures involved in neural control of the lower urinary tract.	2015	Handbook of clinical neurology	10.1016/B978-0-444-63247-0.00007-9	NR	no fmri neurofeedback
Oct, 2023	Paolini BM and Laurienti PJ and Simpson SL and Burdette JH and Lyday RG and Rejeski WJ	Global integration of the hot-state brain network of appetite predicts short term weight loss in older adult.	2015	Frontiers in aging neuroscience	10.3389/fnagi.2015.00070	NR	no fmri neurofeedback
Oct, 2023	Bach P and Vollsta Dt-Klein S and Kirsch M and Hoffmann S and Jorde A and Frank J and Charlet K and Beck A and Heinz A and Walter H and Sommer WH and Spanagel R and Rietschel M and Kiefer F	Increased mesolimbic cue-reactivity in carriers of the mu-opioid-receptor gene OPRM1 A118G polymorphism predicts drinking outcome: a functional imaging study in alcohol dependent subjects.	2015	European neuropsychopharmacology : the journal of the European College of Neuropsychopharmacology	10.1016/j.euroneuro.2015.04.013	NR	no fmri neurofeedback
Oct, 2023	Loggia ML and Berna C and Kim J and Cahalan CM and Martel MO and Gollub RL and Wasan AD and Napadow V and Edwards RR	The lateral prefrontal cortex mediates the hyperalgesic effects of negative cognitions in chronic pain patients.	2015	The journal of pain	10.1016/j.jpain.2015.04.003	NR	no fmri neurofeedback
Oct, 2023	Xie F and Xu L and Long Z and Yao L and Wu X	Functional connectivity alteration after real-time fMRI motor imagery training through self-regulation of activities of the right premotor cortex.	2015	BMC neuroscience	10.1186/s12868-015-0167-1	PR	n.a.
Oct, 2023	Schnyer DM and Beevers CG and deBettencourt MT and Sherman SM and Cohen JD and Norman KA and Turk-Browne NB	Neurocognitive therapeutics: from concept to application in the treatment of negative attention bias.	2015	Biology of mood & anxiety disorders	10.1186/s13587-015-0016-y	PR	n.a.
Oct, 2023	Handlogten KS and Sharpe EE and Brost BC and Parney IF and Pasternak JJ	Dexmedetomidine and Mannitol for Awake Craniotomy in a Pregnant Patient.	2015	Anesthesia and analgesia	10.1213/ANE.0000000000000710	NR	no fmri neurofeedback
Oct, 2023	Wang C and Liu B and Long H and Fan L and Li J and Zhang X and Qiu C and Yu C and Jiang T	Epistatic interaction of BDNF and COMT on the frontostriatal system.	2015	Neuroscience	10.1016/j.neuroscience.2015.04.014	NR	no fmri neurofeedback
Oct, 2023	Zich C and Debener S and Kranczioch C and Bleichner MG and Gutberlet I and De Vos M	Real-time EEG feedback during simultaneous EEG-fMRI identifies the cortical signature of motor imagery.	2015	NeuroImage	10.1016/j.neuroimage.2015.04.020	NR	no fmri neurofeedback
Oct, 2023	Vedder A and Smigielski L and Gutyrchik E and Bao Y and Blautzik J and Pöppel E and Zaytseva Y and Russell E	Neurofunctional correlates of environmental cognition: an FMRI study with images from episodic memory.	2015	PloS one	10.1371/journal.pone.0122470	NR	no fmri neurofeedback
Oct, 2023	Guan M and Ma L and Li L and Yan B and Zhao L and Tong L and Dou S and Xia L and Wang M and Shi D	Self-regulation of brain activity in patients with postherpetic neuralgia: a double-blind randomized study using real-time FMRI neurofeedback.	2015	PloS one	10.1371/journal.pone.0123675	PR	n.a.
Oct, 2023	Mishra J and Gazzaley A	Closed-loop cognition: the next frontier arrives.	2015	Trends in cognitive sciences	10.1016/j.tics.2015.03.008	NR	wrong publication type
Oct, 2023	Scharnowski F and Veit R and Zopf R and Studer P and Bock S and Diedrichsen J and Goebel R and Mathiak K and Birbaumer N and Weiskopf N	Manipulating motor performance and memory through real-time fMRI neurofeedback.	2015	Biological psychology	10.1016/j.biopsycho.2015.03.009	PR	n.a.
Oct, 2023	Kullmann S and Heni M and Veit R and Scheffler K and Machann J and Häring HU and Fritsche A and Preissl H	Selective insulin resistance in homeostatic and cognitive control brain areas in overweight and obese adults.	2015	Diabetes care	10.2337/dc14-2319	NR	no fmri neurofeedback
Oct, 2023	Kohn N and Toygar T and Weidenfeld C and Berthold-Losleben M and Chechko N and Orfanos S and Vocke S and Durst A and Laoutidis ZG and Karges W and Schneider F and Habel U	In a sweet mood? Effects of experimental modulation of blood glucose levels on mood-induction during fMRI.	2015	NeuroImage	10.1016/j.neuroimage.2015.03.024	NR	no fmri neurofeedback
Oct, 2023	Murray DE and Durazzo TC and Mon A and Schmidt TP and Meyerhoff DJ	Brain perfusion in polysubstance users: relationship to substance and tobacco use, cognition, and self-regulation.	2015	Drug and alcohol dependence	10.1016/j.drugalcdep.2015.02.022	NR	no fmri neurofeedback
Oct, 2023	Kim DY and Yoo SS and Tegethoff M and Meinlschmidt G and Lee JH	The inclusion of functional connectivity information into fMRI-based neurofeedback improves its efficacy in the reduction of cigarette cravings.	2015	Journal of cognitive neuroscience	10.1162/jocn_a_00802	PR	n.a.
Oct, 2023	Brühl AB	Making sense of real-time functional magnetic resonance imaging (rtfMRI) and rtfMRI neurofeedback.	2015	The international journal of neuropsychopharmacology	10.1093/ijnp/pyv020	PR	n.a.
Oct, 2023	Awh E and Vogel EK	Attention: feedback focuses a wandering mind.	2015	Nature neuroscience	10.1038/nn.3962	PR	n.a.
Oct, 2023	deBettencourt MT and Cohen JD and Lee RF and Norman KA and Turk-Browne NB	Closed-loop training of attention with real-time brain imaging.	2015	Nature neuroscience	10.1038/nn.3940	PR	n.a.
Oct, 2023	van Zutphen L and Siep N and Jacob GA and Goebel R and Arntz A	Emotional sensitivity, emotion regulation and impulsivity in borderline personality disorder: a critical review of fMRI studies.	2015	Neuroscience and biobehavioral reviews	10.1016/j.neubiorev.2015.01.001	NR	no fmri neurofeedback
Oct, 2023	Shen J and Zhang G and Yao L and Zhao X	Real-time fMRI training-induced changes in regional connectivity mediating verbal working memory behavioral performance.	2015	Neuroscience	10.1016/j.neuroscience.2014.12.071	PR	n.a.
Oct, 2023	Hensel DJ and Hummer TA and Acrurio LR and James TW and Fortenberry JD	Feasibility of functional neuroimaging to understand adolescent women's sexual decision making.	2015	The Journal of adolescent health : official publication of the Society for Adolescent Medicine	10.1016/j.jadohealth.2014.11.004	NR	no fmri neurofeedback
Oct, 2023	Gevensleben H and Albrecht B and Lütcke H and Auer T and Dewiputri WI and Schweizer R and Moll G and Heinrich H and Rothenberger A	Neurofeedback of slow cortical potentials: neural mechanisms and feasibility of a placebo-controlled design in healthy adults.	2014	Frontiers in human neuroscience	10.3389/fnhum.2014.00990	NR	no fmri neurofeedback
Oct, 2023	Woo CW and Roy M and Buhle JT and Wager TD	Distinct brain systems mediate the effects of nociceptive input and self-regulation on pain.	2015	PLoS biology	10.1371/journal.pbio.1002036	NR	no fmri neurofeedback
Oct, 2023	Zhang G and Yao L and Shen J and Yang Y and Zhao X	Reorganization of functional brain networks mediates the improvement of cognitive performance following real-time neurofeedback training of working memory.	2015	Human brain mapping	10.1002/hbm.22731	PR	n.a.
Oct, 2023	Giuliani NR and Pfeifer JH	Age-related changes in reappraisal of appetitive cravings during adolescence.	2015	NeuroImage	10.1016/j.neuroimage.2014.12.037	NR	no fmri neurofeedback
Oct, 2023	Palermo S and Benedetti F and Costa T and Amanzio M	Pain anticipation: an activation likelihood estimation meta-analysis of brain imaging studies.	2015	Human brain mapping	10.1002/hbm.22727	NR	no fmri neurofeedback
Oct, 2023	Sokunbi MO and Linden DE and Habes I and Johnston S and Ihssen N	Real-time fMRI brain-computer interface: development of a "motivational feedback" subsystem for the regulation of visual cue reactivity.	2014	Frontiers in behavioral neuroscience	10.3389/fnbeh.2014.00392	PR	n.a.
Oct, 2023	Turel O and He Q and Xue G and Xiao L and Bechara A	Examination of neural systems sub-serving facebook "addiction".	2014	Psychological reports	10.2466/18.PR0.115c31z8	NR	no fmri neurofeedback
Oct, 2023	Tabibnia G and Creswell JD and Kraynak T and Westbrook C and Julson E and Tindle HA	Common prefrontal regions activate during self-control of craving, emotion, and motor impulses in smokers.	2014	Clinical psychological science : a journal of the Association for Psychological Science	10.1177/2167702614522037	NR	no fmri neurofeedback
Oct, 2023	Varma VR and Chuang YF and Harris GC and Tan EJ and Carlson MC	Low-intensity daily walking activity is associated with hippocampal volume in older adults.	2015	Hippocampus	10.1002/hipo.22397	NR	no fmri neurofeedback
Oct, 2023	Sarkheil P and Zilverstand A and Kilian-Hütten N and Schneider F and Goebel R and Mathiak K	fMRI feedback enhances emotion regulation as evidenced by a reduced amygdala response.	2015	Behavioural brain research	10.1016/j.bbr.2014.11.027	PR	n.a.
Oct, 2023	Ness A and Bruce J and Bruce A and Aupperle R and Lepping R and Martin L and Hancock L and Patrician T and Malley S and Selim N and Savage CR	Pre-surgical cortical activation to food pictures is associated with weight loss following bariatric surgery.	2014	Surgery for obesity and related diseases : official journal of the American Society for Bariatric Surgery	10.1016/j.soard.2014.06.005	NR	no fmri neurofeedback
Oct, 2023	White DJ and Congedo M and Ciorciari J	Source-based neurofeedback methods using EEG recordings: training altered brain activity in a functional brain source derived from blind source separation.	2014	Frontiers in behavioral neuroscience	10.3389/fnbeh.2014.00373	NR	no fmri neurofeedback
Oct, 2023	Rance M and Ruttorf M and Nees F and Schad LR and Flor H	Neurofeedback of the difference in activation of the anterior cingulate cortex and posterior insular cortex: two functionally connected areas in the processing of pain.	2014	Frontiers in behavioral neuroscience	10.3389/fnbeh.2014.00357	PR	n.a.
Oct, 2023	Sitaram R and Caria A and Veit R and Gaber T and Ruiz S and Birbaumer N	Volitional control of the anterior insula in criminal psychopaths using real-time fMRI neurofeedback: a pilot study.	2014	Frontiers in behavioral neuroscience	10.3389/fnbeh.2014.00344	PR	n.a.
Oct, 2023	Yuan H and Young KD and Phillips R and Zotev V and Misaki M and Bodurka J	Resting-state functional connectivity modulation and sustained changes after real-time functional magnetic resonance imaging neurofeedback training in depression.	2014	Brain connectivity	10.1089/brain.2014.0262	PR	n.a.
Oct, 2023	van der Laan LN and de Ridder DT and Viergever MA and Smeets PA	Activation in inhibitory brain regions during food choice correlates with temptation strength and self-regulatory success in weight-concerned women.	2014	Frontiers in neuroscience	10.3389/fnins.2014.00308	NR	no fmri neurofeedback
Oct, 2023	Gano D and Andersen SK and Partridge JC and Bonifacio SL and Xu D and Glidden DV and Ferriero DM and Barkovich AJ and Glass HC	Diminished white matter injury over time in a cohort of premature newborns.	2015	The Journal of pediatrics	10.1016/j.jpeds.2014.09.009	NR	no fmri neurofeedback
Oct, 2023	Benn Y and Webb TL and Chang BP and Sun YH and Wilkinson ID and Farrow TF	The neural basis of monitoring goal progress.	2014	Frontiers in human neuroscience	10.3389/fnhum.2014.00688	NR	no fmri neurofeedback
Oct, 2023	Scheinost D and Stoica T and Wasylink S and Gruner P and Saksa J and Pittenger C and Hampson M	Resting state functional connectivity predicts neurofeedback response.	2014	Frontiers in behavioral neuroscience	10.3389/fnbeh.2014.00338	PR	n.a.
Oct, 2023	Garrett AS and Miklowitz DJ and Howe ME and Singh MK and Acquaye TK and Hawkey CG and Glover GH and Reiss AL and Chang KD	Changes in brain activation following psychotherapy for youth with mood dysregulation at familial risk for bipolar disorder.	2015	Progress in neuro-psychopharmacology & biological psychiatry	10.1016/j.pnpbp.2014.09.007	NR	no fmri neurofeedback
Oct, 2023	Paret C and Kluetsch R and Ruf M and Demirakca T and Hoesterey S and Ende G and Schmahl C	Down-regulation of amygdala activation with real-time fMRI neurofeedback in a healthy female sample.	2014	Frontiers in behavioral neuroscience	10.3389/fnbeh.2014.00299	PR	n.a.
Oct, 2023	Munivenkatappa A and Rajeswaran J and Indira Devi B and Bennet N and Upadhyay N	EEG Neurofeedback therapy: Can it attenuate brain changes in TBI?	2014	NeuroRehabilitation	10.3233/NRE-141140	NR	no fmri neurofeedback
Oct, 2023	Mok LW	The interplay between spontaneous and controlled processing in creative cognition.	2014	Frontiers in human neuroscience	10.3389/fnhum.2014.00663	NR	no fmri neurofeedback
Oct, 2023	Delgado-Goñi T and Julià-Sapé M and Candiota AP and Pumarola M and Arús C	Molecular imaging coupled to pattern recognition distinguishes response to temozolomide in preclinical glioblastoma.	2014	NMR in biomedicine	10.1002/nbm.3194	NR	animal population
Oct, 2023	Bosak K and Martin L	Neuroimaging of goal-directed behavior in midlife women.	2014	Nursing research	10.1097/NNR.0000000000000060	NR	no fmri neurofeedback
Oct, 2023	Stoeckel LE and Garrison KA and Ghosh S and Wighton P and Hanlon CA and Gilman JM and Greer S and Turk-Browne NB and deBettencourt MT and Scheinost D and Craddock C and Thompson T and Calderon V and Bauer CC and George M and Breiter HC and Whitfield-Gabrieli S and Gabrieli JD and LaConte SM and Hirshberg L and Brewer JA and Hampson M and Van Der Kouwe A and Mackey S and Evins AE	Optimizing real time fMRI neurofeedback for therapeutic discovery and development.	2014	NeuroImage. Clinical	10.1016/j.nicl.2014.07.002	PR	n.a.
Oct, 2023	Strang NM and Pollak SD	Developmental continuity in reward-related enhancement of cognitive control.	2014	Developmental cognitive neuroscience	10.1016/j.dcn.2014.07.005	NR	no fmri neurofeedback
Oct, 2023	Mulligan RC and Kristjansson SD and Reiersen AM and Parra AS and Anokhin AP	Neural correlates of inhibitory control and functional genetic variation in the dopamine D4 receptor gene.	2014	Neuropsychologia	10.1016/j.neuropsychologia.2014.07.033	NR	no fmri neurofeedback
Oct, 2023	Chester DS and DeWall CN	Prefrontal recruitment during social rejection predicts greater subsequent self-regulatory imbalance and impairment: neural and longitudinal evidence.	2014	NeuroImage	10.1016/j.neuroimage.2014.07.054	NR	no fmri neurofeedback
Oct, 2023	Gröne M and Dyck M and Koush Y and Bergert S and Mathiak KA and Alawi EM and Elliott M and Mathiak K	Upregulation of the rostral anterior cingulate cortex can alter the perception of emotions: fMRI-based neurofeedback at 3 and 7 T.	2015	Brain topography	10.1007/s10548-014-0384-4	PR	n.a.
Oct, 2023	Young BM and Nigogosyan Z and Walton LM and Song J and Nair VA and Grogan SW and Tyler ME and Edwards DF and Caldera K and Sattin JA and Williams JC and Prabhakaran V	Changes in functional brain organization and behavioral correlations after rehabilitative therapy using a brain-computer interface.	2014	Frontiers in neuroengineering	10.3389/fneng.2014.00026	NR	duplicate
Oct, 2023	Mazhirina KG and Rezakova MV and Pokrovskii MA and Savelov AA and Shtark MB	Trace effects of game biofeedback: functional MRI study.	2014	Bulletin of experimental biology and medicine	10.1007/s10517-014-2560-7	NR	no fmri neurofeedback
Oct, 2023	Hui M and Zhang H and Ge R and Yao L and Long Z	Modulation of functional network with real-time fMRI feedback training of right premotor cortex activity.	2014	Neuropsychologia	10.1016/j.neuropsychologia.2014.07.012	PR	n.a.
Oct, 2023	Kim S and Birbaumer N	Real-time functional MRI neurofeedback: a tool for psychiatry.	2014	Current opinion in psychiatry	10.1097/YCO.0000000000000087	PR	n.a.
Oct, 2023	Gharabaghi A and Naros G and Walter A and Grimm F and Schuermeyer M and Roth A and Bogdan M and Rosenstiel W and Birbaumer N	From assistance towards restoration with epidural brain-computer interfacing.	2014	Restorative neurology and neuroscience	10.3233/RNN-140387	NR	no fmri neurofeedback
Oct, 2023	Agut T and León M and Rebollo M and Muchart J and Arca G and Garcia-Alix A	Early identification of brain injury in infants with hypoxic ischemic encephalopathy at high risk for severe impairments: accuracy of MRI performed in the first days of life.	2014	BMC pediatrics	10.1186/1471-2431-14-177	NR	no fmri neurofeedback
Oct, 2023	Hinds O and Wighton P and Tisdall MD and Hess A and Breiter H and van der Kouwe A	NEUROFEEDBACK USING FUNCTIONAL SPECTROSCOPY.	2014	International journal of imaging systems and technology	10.1002/ima.22088	NR	no fmri neurofeedback
Oct, 2023	Robineau F and Rieger SW and Mermoud C and Pichon S and Koush Y and Van De Ville D and Vuilleumier P and Scharnowski F	Self-regulation of inter-hemispheric visual cortex balance through real-time fMRI neurofeedback training.	2014	NeuroImage	10.1016/j.neuroimage.2014.05.072	PR	n.a.
Oct, 2023	Choi K	Electroencephalography-based real-time cortical monitoring system that uses hierarchical Bayesian estimations for the brain-machine interface.	2014	Journal of clinical neurophysiology : official publication of the American Electroencephalographic Society	10.1097/WNP.0000000000000064	NR	no fmri neurofeedback
Oct, 2023	Briken P and Bourget D and Dufour M	Sexual sadism in sexual offenders and sexually motivated homicide.	2014	The Psychiatric clinics of North America	10.1016/j.psc.2014.03.003	NR	no fmri neurofeedback
Oct, 2023	Epstein KA and Kumra S	Executive attention impairment in adolescents with schizophrenia who have used cannabis.	2014	Schizophrenia research	10.1016/j.schres.2014.04.035	NR	no fmri neurofeedback
Oct, 2023	Lattanzi S and Logullo F and Di Bella P and Silvestrini M and Provinciali L	Multiple sclerosis, solitary sclerosis or something else?	2014	Multiple sclerosis (Houndmills, Basingstoke, England)	10.1177/1352458514535129	NR	no fmri neurofeedback
Oct, 2023	Sidlauskaite J and Wiersema JR and Roeyers H and Krebs RM and Vassena E and Fias W and Brass M and Achten E and Sonuga-Barke E	Anticipatory processes in brain state switching - evidence from a novel cued-switching task implicating default mode and salience networks.	2014	NeuroImage	10.1016/j.neuroimage.2014.05.010	NR	no fmri neurofeedback
Oct, 2023	Fedorenko E	The role of domain-general cognitive control in language comprehension.	2014	Frontiers in psychology	10.3389/fpsyg.2014.00335	NR	no fmri neurofeedback
Oct, 2023	Smith JC and Nielson KA and Woodard JL and Seidenberg M and Durgerian S and Hazlett KE and Figueroa CM and Kandah CC and Kay CD and Matthews MA and Rao SM	Physical activity reduces hippocampal atrophy in elders at genetic risk for Alzheimer's disease.	2014	Frontiers in aging neuroscience	10.3389/fnagi.2014.00061	NR	no fmri neurofeedback
Oct, 2023	Simmons JG and Whittle SL and Patton GC and Dudgeon P and Olsson C and Byrne ML and Mundy LK and Seal ML and Allen NB	Study protocol: imaging brain development in the Childhood to Adolescence Transition Study (iCATS).	2014	BMC pediatrics	10.1186/1471-2431-14-115	NR	no fmri neurofeedback
Oct, 2023	Drobetz R and Hänggi J and Maercker A and Kaufmann K and Jäncke L and Forstmeier S	Structural brain correlates of delay of gratification in the elderly.	2014	Behavioral neuroscience	10.1037/a0036208	NR	no fmri neurofeedback
Oct, 2023	Martinez M and Villagra F and Loayza F and Vidorreta M and Arrondo G and Luis E and Diaz J and Echeverria M and Fernandez-Seara MA and Pastor MA	MRI-compatible device for examining brain activation related to stepping.	2014	IEEE transactions on medical imaging	10.1109/TMI.2014.2301493	NR	no fmri neurofeedback
Oct, 2023	Kinreich S and Podlipsky I and Jamshy S and Intrator N and Hendler T	Neural dynamics necessary and sufficient for transition into pre-sleep induced by EEG neurofeedback.	2014	NeuroImage	10.1016/j.neuroimage.2014.04.044	NR	no fmri neurofeedback
Oct, 2023	Ahmed KA and Sarangkasiri S and Chinnaiyan P and Sahebjam S and Yu HH and Etame AB and Rao NG	Outcomes Following Hypofractionated Stereotactic Radiotherapy in the Management of Brain Metastases.	2016	American journal of clinical oncology	10.1097/COC.0000000000000076	NR	no fmri neurofeedback
Oct, 2023	Micoulaud-Franchi JA and Quiles C and Fond G and Cermolacce M and Vion-Dury J	The covariation of independent and dependant variables in neurofeedback: a proposal framework to identify cognitive processes and brain activity variables.	2014	Consciousness and cognition	10.1016/j.concog.2014.03.007	PR	n.a.
Oct, 2023	Contreras-Rodríguez O and Pujol J and Batalla I and Harrison BJ and Soriano-Mas C and Deus J and López-Solà M and Macià D and Pera V and Hernández-Ribas R and Pifarré J and Menchón JM and Cardoner N	Functional Connectivity Bias in the Prefrontal Cortex of Psychopaths.	2015	Biological psychiatry	10.1016/j.biopsych.2014.03.007	NR	no fmri neurofeedback
Oct, 2023	Linden DE	Neurofeedback and networks of depression.	2014	Dialogues in clinical neuroscience	10.31887/DCNS.2014.16.1/dlinden	PR	n.a.
Oct, 2023	Paolini BM and Laurienti PJ and Norris J and Rejeski WJ	Meal replacement: calming the hot-state brain network of appetite.	2014	Frontiers in psychology	10.3389/fpsyg.2014.00249	NR	no fmri neurofeedback
Oct, 2023	Greer SM and Trujillo AJ and Glover GH and Knutson B	Control of nucleus accumbens activity with neurofeedback.	2014	NeuroImage	10.1016/j.neuroimage.2014.03.073	PR	n.a.
Oct, 2023	Rabinak CA and MacNamara A and Kennedy AE and Angstadt M and Stein MB and Liberzon I and Phan KL	Focal and aberrant prefrontal engagement during emotion regulation in veterans with posttraumatic stress disorder.	2014	Depression and anxiety	10.1002/da.22243	NR	no fmri neurofeedback
Oct, 2023	Wayock CP and Meserole RL and Saria S and Jennings JM and Huisman TA and Northington FJ and Graham EM	Perinatal risk factors for severe injury in neonates treated with whole-body hypothermia for encephalopathy.	2014	American journal of obstetrics and gynecology	10.1016/j.ajog.2014.03.033	NR	no fmri neurofeedback
Oct, 2023	Koush Y and Elliott MA and Scharnowski F and Mathiak K	Comparison of real-time water proton spectroscopy and echo-planar imaging sensitivity to the BOLD effect at 3 T and at 7 T.	2014	PloS one	10.1371/journal.pone.0091620	NR	general methods
Oct, 2023	Daly JJ and Hrovat K and Holcomb J and Pundik S	Brain control of functional reach in healthy adults and stroke survivors.	2014	Restorative neurology and neuroscience	10.3233/RNN-130361	NR	no fmri neurofeedback
Oct, 2023	Scharnowski F and Rosa MJ and Golestani N and Hutton C and Josephs O and Weiskopf N and Rees G	Connectivity changes underlying neurofeedback training of visual cortex activity.	2014	PloS one	10.1371/journal.pone.0091090	PR	n.a.
Oct, 2023	Posner MI and Rothbart MK and Tang Y	Developing self-regulation in early childhood.	2013	Trends in neuroscience and education	10.1016/j.tine.2013.09.001	NR	no fmri neurofeedback
Oct, 2023	Urbin MA and Hong X and Lang CE and Carter AR	Resting-state functional connectivity and its association with multiple domains of upper-extremity function in chronic stroke.	2014	Neurorehabilitation and neural repair	10.1177/1545968314522349	NR	no fmri neurofeedback
Oct, 2023	Flor H	Psychological pain interventions and neurophysiology: implications for a mechanism-based approach.	2014	The American psychologist	10.1037/a0035254	PR	n.a.
Oct, 2023	Young KD and Zotev V and Phillips R and Misaki M and Yuan H and Drevets WC and Bodurka J	Real-time FMRI neurofeedback training of amygdala activity in patients with major depressive disorder.	2014	PloS one	10.1371/journal.pone.0088785	PR	n.a.
Oct, 2023	Pfefferbaum A and Rogosa DA and Rosenbloom MJ and Chu W and Sassoon SA and Kemper CA and Deresinski S and Rohlfing T and Zahr NM and Sullivan EV	Accelerated aging of selective brain structures in human immunodeficiency virus infection: a controlled, longitudinal magnetic resonance imaging study.	2014	Neurobiology of aging	10.1016/j.neurobiolaging.2014.01.008	NR	no fmri neurofeedback
Oct, 2023	Vijayakumar N and Whittle S and Dennison M and Yücel M and Simmons J and Allen NB	Development of temperamental effortful control mediates the relationship between maturation of the prefrontal cortex and psychopathology during adolescence: a 4-year longitudinal study.	2014	Developmental cognitive neuroscience	10.1016/j.dcn.2013.12.002	NR	no fmri neurofeedback
Oct, 2023	Zilverstand A and Sorger B and Zimmermann J and Kaas A and Goebel R	Windowed correlation: a suitable tool for providing dynamic fMRI-based functional connectivity neurofeedback on task difficulty.	2014	PloS one	10.1371/journal.pone.0085929	PR	n.a.
Oct, 2023	Beaulieu LD and Massé-Alarie H and Brouwer B and Schneider C	Brain control of volitional ankle tasks in people with chronic stroke and in healthy individuals.	2014	Journal of the neurological sciences	10.1016/j.jns.2013.12.038	NR	no fmri neurofeedback
Oct, 2023	Ninaus M and Kober SE and Witte M and Koschutnig K and Stangl M and Neuper C and Wood G	Neural substrates of cognitive control under the belief of getting neurofeedback training.	2013	Frontiers in human neuroscience	10.3389/fnhum.2013.00914	PR	n.a.
Oct, 2023	Giuliani NR and Mann T and Tomiyama AJ and Berkman ET	Neural systems underlying the reappraisal of personally craved foods.	2014	Journal of cognitive neuroscience	10.1162/jocn_a_00563	NR	no fmri neurofeedback
Oct, 2023	Terakedis BE and Jensen RL and Boucher K and Shrieve DC	Tumor control and incidence of radiation necrosis after reirradiation with stereotactic radiosurgery for brain metastases.	2014	Journal of radiosurgery and SBRT		NR	no fmri neurofeedback
Oct, 2023	Du X and Zhang M and Wei D and Li W and Zhang Q and Qiu J	The neural circuitry of reward processing in complex social comparison: evidence from an event-related FMRI study.	2013	PloS one	10.1371/journal.pone.0082534	NR	no fmri neurofeedback
Oct, 2023	Sato JR and Basilio R and Paiva FF and Garrido GJ and Bramati IE and Bado P and Tovar-Moll F and Zahn R and Moll J	Real-time fMRI pattern decoding and neurofeedback using FRIEND: an FSL-integrated BCI toolbox.	2013	PloS one	10.1371/journal.pone.0081658	PR	n.a.
Oct, 2023	Neuner I and Schneider F and Shah NJ	Functional neuroanatomy of tics.	2013	International review of neurobiology	10.1016/B978-0-12-411546-0.00002-0	NR	no fmri neurofeedback
Oct, 2023	McFadden KL and Tregellas JR and Shott ME and Frank GK	Reduced salience and default mode network activity in women with anorexia nervosa.	2014	Journal of psychiatry & neuroscience : JPN	10.1503/jpn.130046	NR	no fmri neurofeedback
Oct, 2023	Johnson SM and Burgess Moser M and Beckes L and Smith A and Dalgleish T and Halchuk R and Hasselmo K and Greenman PS and Merali Z and Coan JA	Soothing the threatened brain: leveraging contact comfort with emotionally focused therapy.	2013	PloS one	10.1371/journal.pone.0079314	NR	no fmri neurofeedback
Oct, 2023	Kluetsch RC and Ros T and Théberge J and Frewen PA and Calhoun VD and Schmahl C and Jetly R and Lanius RA	Plastic modulation of PTSD resting-state networks and subjective wellbeing by EEG neurofeedback.	2014	Acta psychiatrica Scandinavica	10.1111/acps.12229	NR	no fmri neurofeedback
Oct, 2023	Brewer JA and Davis JH and Goldstein J	Why is it so hard to pay attention, or is it? Mindfulness, the factors of awakening and reward-based learning.	2013	Mindfulness	10.1007/s12671-012-0164-8	NR	wrong publication type
Oct, 2023	Brühl AB and Scherpiet S and Sulzer J and Stämpfli P and Seifritz E and Herwig U	Real-time neurofeedback using functional MRI could improve down-regulation of amygdala activity during emotional stimulation: a proof-of-concept study.	2014	Brain topography	10.1007/s10548-013-0331-9	PR	n.a.
Oct, 2023	Kopp B and Rösser N and Tabeling S and Stürenburg HJ and de Haan B and Karnath HO and Wessel K	Performance on the Frontal Assessment Battery is sensitive to frontal lobe damage in stroke patients.	2013	BMC neurology	10.1186/1471-2377-13-179	NR	no fmri neurofeedback
Oct, 2023	Lawrence EJ and Su L and Barker GJ and Medford N and Dalton J and Williams SC and Birbaumer N and Veit R and Ranganatha S and Bodurka J and Brammer M and Giampietro V and David AS	Self-regulation of the anterior insula: Reinforcement learning using real-time fMRI neurofeedback.	2014	NeuroImage	10.1016/j.neuroimage.2013.10.069	PR	n.a.
Oct, 2023	Zotev V and Phillips R and Young KD and Drevets WC and Bodurka J	Prefrontal control of the amygdala during real-time fMRI neurofeedback training of emotion regulation.	2013	PloS one	10.1371/journal.pone.0079184	PR	n.a.
Oct, 2023	Florin E and Bock E and Baillet S	Targeted reinforcement of neural oscillatory activity with real-time neuroimaging feedback.	2014	NeuroImage	10.1016/j.neuroimage.2013.10.028	NR	general methods
Oct, 2023	He J and Hollingsworth KG and Newton JL and Blamire AM	Cerebral vascular control is associated with skeletal muscle pH in chronic fatigue syndrome patients both at rest and during dynamic stimulation.	2013	NeuroImage. Clinical	10.1016/j.nicl.2012.12.006	NR	no fmri neurofeedback
Oct, 2023	Rana M and Gupta N and Dalboni Da Rocha JL and Lee S and Sitaram R	A toolbox for real-time subject-independent and subject-dependent classification of brain states from fMRI signals.	2013	Frontiers in neuroscience	10.3389/fnins.2013.00170	NR	no fmri neurofeedback
Oct, 2023	Charlet K and Beck A and Jorde A and Wimmer L and Vollstädt-Klein S and Gallinat J and Walter H and Kiefer F and Heinz A	Increased neural activity during high working memory load predicts low relapse risk in alcohol dependence.	2014	Addiction biology	10.1111/adb.12103	NR	no fmri neurofeedback
Oct, 2023	Bartholdy S and Musiat P and Campbell IC and Schmidt U	The potential of neurofeedback in the treatment of eating disorders: a review of the literature.	2013	European eating disorders review : the journal of the Eating Disorders Association	10.1002/erv.2250	PR	n.a.
Oct, 2023	Moss J and Schunn CD and Schneider W and McNamara DS	The nature of mind wandering during reading varies with the cognitive control demands of the reading strategy.	2013	Brain research	10.1016/j.brainres.2013.09.047	NR	no fmri neurofeedback
Oct, 2023	Choi K	Electroencephalography (EEG)-based neurofeedback training for brain-computer interface (BCI).	2013	Experimental brain research	10.1007/s00221-013-3699-6	NR	no fmri neurofeedback
Oct, 2023	Rodríguez-Pujadas A and Sanjuán A and Ventura-Campos N and Román P and Martin C and Barceló F and Costa A and Avila C	Bilinguals use language-control brain areas more than monolinguals to perform non-linguistic switching tasks.	2013	PloS one	10.1371/journal.pone.0073028	NR	no fmri neurofeedback
Oct, 2023	Papousek I and Reiser EM and Schulter G and Fink A and Holmes EA and Niederstätter H and Nagl S and Parson W and Weiss EM	Serotonin transporter genotype (5-HTTLPR) and electrocortical responses indicating the sensitivity to negative emotional cues.	2013	Emotion (Washington, D.C.)	10.1037/a0033997	NR	no fmri neurofeedback
Oct, 2023	Wagner DD and Altman M and Boswell RG and Kelley WM and Heatherton TF	Self-regulatory depletion enhances neural responses to rewards and impairs top-down control.	2013	Psychological science	10.1177/0956797613492985	NR	no fmri neurofeedback
Oct, 2023	Zhang G and Yao L and Zhang H and Long Z and Zhao X	Improved working memory performance through self-regulation of dorsal lateral prefrontal cortex activation using real-time fMRI.	2013	PloS one	10.1371/journal.pone.0073735	PR	n.a.
Oct, 2023	Frank S and Kullmann S and Veit R	Food related processes in the insular cortex.	2013	Frontiers in human neuroscience	10.3389/fnhum.2013.00499	PR	n.a.
Oct, 2023	Marsh R and Stefan M and Bansal R and Hao X and Walsh BT and Peterson BS	Anatomical characteristics of the cerebral surface in bulimia nervosa.	2015	Biological psychiatry	10.1016/j.biopsych.2013.07.017	NR	no fmri neurofeedback
Oct, 2023	Subramaniam K and Vinogradov S	Improving the neural mechanisms of cognition through the pursuit of happiness.	2013	Frontiers in human neuroscience	10.3389/fnhum.2013.00452	PR	n.a.
Oct, 2023	Garrison KA and Santoyo JF and Davis JH and Thornhill TA 4th and Kerr CE and Brewer JA	Effortless awareness: using real time neurofeedback to investigate correlates of posterior cingulate cortex activity in meditators' self-report.	2013	Frontiers in human neuroscience	10.3389/fnhum.2013.00440	PR	n.a.
Oct, 2023	Enriquez-Geppert S and Huster RJ and Scharfenort R and Mokom ZN and Vosskuhl J and Figge C and Zimmermann J and Herrmann CS	The morphology of midcingulate cortex predicts frontal-midline theta neurofeedback success.	2013	Frontiers in human neuroscience	10.3389/fnhum.2013.00453	NR	no fmri neurofeedback
Oct, 2023	Canterberry M and Hanlon CA and Hartwell KJ and Li X and Owens M and LeMatty T and Prisciandaro JJ and Borckardt J and Saladin ME and Brady KT and George MS	Sustained reduction of nicotine craving with real-time neurofeedback: exploring the role of severity of dependence.	2013	Nicotine & tobacco research : official journal of the Society for Research on Nicotine and Tobacco	10.1093/ntr/ntt122	PR	n.a.
Oct, 2023	Nardos R and Gregory WT and Krisky C and Newell A and Nardos B and Schlaggar B and Fair DA	Examining mechanisms of brain control of bladder function with resting state functional connectivity MRI.	2014	Neurourology and urodynamics	10.1002/nau.22458	NR	no fmri neurofeedback
Oct, 2023	Papageorgiou TD and Lisinski JM and McHenry MA and White JP and LaConte SM	Brain-computer interfaces increase whole-brain signal to noise.	2013	Proceedings of the National Academy of Sciences of the United States of America	10.1073/pnas.1210738110	NR	no fmri neurofeedback
Oct, 2023	Amianto F and Caroppo P and D'Agata F and Spalatro A and Lavagnino L and Caglio M and Righi D and Bergui M and Abbate-Daga G and Rigardetto R and Mortara P and Fassino S	Brain volumetric abnormalities in patients with anorexia and bulimia nervosa: a voxel-based morphometry study.	2013	Psychiatry research	10.1016/j.pscychresns.2013.03.010	NR	no fmri neurofeedback
Oct, 2023	Sulzer J and Sitaram R and Blefari ML and Kollias S and Birbaumer N and Stephan KE and Luft A and Gassert R	Neurofeedback-mediated self-regulation of the dopaminergic midbrain.	2013	NeuroImage	10.1016/j.neuroimage.2013.05.115	PR	n.a.
Oct, 2023	Cohen Kadosh K and Linden DE and Lau JY	Plasticity during childhood and adolescence: innovative approaches to investigating neurocognitive development.	2013	Developmental science	10.1111/desc.12054	PR	n.a.
Oct, 2023	Milad MR and Furtak SC and Greenberg JL and Keshaviah A and Im JJ and Falkenstein MJ and Jenike M and Rauch SL and Wilhelm S	Deficits in conditioned fear extinction in obsessive-compulsive disorder and neurobiological changes in the fear circuit.	2013	JAMA psychiatry	10.1001/jamapsychiatry.2013.914	NR	no fmri neurofeedback
Oct, 2023	Koush Y and Elliott MA and Scharnowski F and Mathiak K	Real-time automated spectral assessment of the BOLD response for neurofeedback at 3 and 7T.	2013	Journal of neuroscience methods	10.1016/j.jneumeth.2013.05.002	PR	n.a.
Oct, 2023	Haller S and Kopel R and Jhooti P and Haas T and Scharnowski F and Lovblad KO and Scheffler K and Van De Ville D	Dynamic reconfiguration of human brain functional networks through neurofeedback.	2013	NeuroImage	10.1016/j.neuroimage.2013.05.019	PR	n.a.
Oct, 2023	Garrison KA and Scheinost D and Worhunsky PD and Elwafi HM and Thornhill TA 4th and Thompson E and Saron C and Desbordes G and Kober H and Hampson M and Gray JR and Constable RT and Papademetris X and Brewer JA	Real-time fMRI links subjective experience with brain activity during focused attention.	2013	NeuroImage	10.1016/j.neuroimage.2013.05.030	PR	n.a.
Oct, 2023	Hanlon CA and Hartwell KJ and Canterberry M and Li X and Owens M and Lematty T and Prisciandaro JJ and Borckardt J and Brady KT and George MS	Reduction of cue-induced craving through realtime neurofeedback in nicotine users: the role of region of interest selection and multiple visits.	2013	Psychiatry research	10.1016/j.pscychresns.2013.03.003	PR	n.a.
Oct, 2023	Zotev V and Phillips R and Yuan H and Misaki M and Bodurka J	Self-regulation of human brain activity using simultaneous real-time fMRI and EEG neurofeedback.	2014	NeuroImage	10.1016/j.neuroimage.2013.04.126	PR	n.a.
Oct, 2023	Koush Y and Rosa MJ and Robineau F and Heinen K and W Rieger S and Weiskopf N and Vuilleumier P and Van De Ville D and Scharnowski F	Connectivity-based neurofeedback: dynamic causal modeling for real-time fMRI.	2013	NeuroImage	10.1016/j.neuroimage.2013.05.010	PR	n.a.
Oct, 2023	Birbaumer N and Ruiz S and Sitaram R	Learned regulation of brain metabolism.	2013	Trends in cognitive sciences	10.1016/j.tics.2013.04.009	PR	n.a.
Oct, 2023	Forn C and Ripollés P and Cruz-Gómez AJ and Belenguer A and González-Torre JA and Avila C	Task-load manipulation in the Symbol Digit Modalities Test: an alternative measure of information processing speed.	2013	Brain and cognition	10.1016/j.bandc.2013.04.003	NR	no fmri neurofeedback
Oct, 2023	Ruiz S and Buyukturkoglu K and Rana M and Birbaumer N and Sitaram R	Real-time fMRI brain computer interfaces: self-regulation of single brain regions to networks.	2014	Biological psychology	10.1016/j.biopsycho.2013.04.010	PR	n.a.
Oct, 2023	Scheinost D and Stoica T and Saksa J and Papademetris X and Constable RT and Pittenger C and Hampson M	Orbitofrontal cortex neurofeedback produces lasting changes in contamination anxiety and resting-state connectivity.	2013	Translational psychiatry	10.1038/tp.2013.24	PR	n.a.
Oct, 2023	Wilson SJ and Sayette MA and Fiez JA	Self-control, negative affect and neural activity during effortful cognition in deprived smokers.	2014	Social cognitive and affective neuroscience	10.1093/scan/nst065	NR	no fmri neurofeedback
Oct, 2023	Sun L and Yin D and Zhu Y and Fan M and Zang L and Wu Y and Jia J and Bai Y and Zhu B and Hu Y	Cortical reorganization after motor imagery training in chronic stroke patients with severe motor impairment: a longitudinal fMRI study.	2013	Neuroradiology	10.1007/s00234-013-1188-z	NR	no fmri neurofeedback
Oct, 2023	Platt B and Cohen Kadosh K and Lau JY	The role of peer rejection in adolescent depression.	2013	Depression and anxiety	10.1002/da.22120	PR	n.a.
Oct, 2023	Smeets PA and Kroese FM and Evers C and de Ridder DT	Allured or alarmed: counteractive control responses to food temptations in the brain.	2013	Behavioural brain research	10.1016/j.bbr.2013.03.041	NR	no fmri neurofeedback
Oct, 2023	Magland JF and Childress AR	Task-correlated facial and head movements in classifier-based real-time FMRI.	2014	Journal of neuroimaging : official journal of the American Society of Neuroimaging	10.1111/jon.12015	NR	no fmri neurofeedback
Oct, 2023	Sulzer J and Haller S and Scharnowski F and Weiskopf N and Birbaumer N and Blefari ML and Bruehl AB and Cohen LG and DeCharms RC and Gassert R and Goebel R and Herwig U and LaConte S and Linden D and Luft A and Seifritz E and Sitaram R	Real-time fMRI neurofeedback: progress and challenges.	2013	NeuroImage	10.1016/j.neuroimage.2013.03.033	PR	n.a.
Oct, 2023	Ghaziri J and Tucholka A and Larue V and Blanchette-Sylvestre M and Reyburn G and Gilbert G and Lévesque J and Beauregard M	Neurofeedback training induces changes in white and gray matter.	2013	Clinical EEG and neuroscience	10.1177/1550059413476031	NR	no fmri neurofeedback
Oct, 2023	Barber AD and Caffo BS and Pekar JJ and Mostofsky SH	Effects of working memory demand on neural mechanisms of motor response selection and control.	2013	Journal of cognitive neuroscience	10.1162/jocn_a_00394	NR	no fmri neurofeedback
Oct, 2023	Marsh R and Horga G and Parashar N and Wang Z and Peterson BS and Simpson HB	Altered activation in fronto-striatal circuits during sequential processing of conflict in unmedicated adults with obsessive-compulsive disorder.	2014	Biological psychiatry	10.1016/j.biopsych.2013.02.004	NR	no fmri neurofeedback
Oct, 2023	Balodis IM and Molina ND and Kober H and Worhunsky PD and White MA and Rajita Sinha and Grilo CM and Potenza MN	Divergent neural substrates of inhibitory control in binge eating disorder relative to other manifestations of obesity.	2013	Obesity (Silver Spring, Md.)	10.1002/oby.20068	NR	no fmri neurofeedback
Oct, 2023	Sreedharan S and Sitaram R and Paul JS and Kesavadas C	Brain-computer interfaces for neurorehabilitation.	2013	Critical reviews in biomedical engineering	10.1615/critrevbiomedeng.2014010697	PR	n.a.
Oct, 2023	Hanakita S and Koga T and Shin M and Shojima M and Igaki H and Saito N	Role of stereotactic radiosurgery in the treatment of high-grade cerebral arteriovenous malformation.	2012	Neurologia medico-chirurgica	10.2176/nmc.52.845	NR	no fmri neurofeedback
Oct, 2023	Scharnowski F and Hutton C and Josephs O and Weiskopf N and Rees G	Improving visual perception through neurofeedback.	2012	The Journal of neuroscience : the official journal of the Society for Neuroscience	10.1523/JNEUROSCI.6334-11.2012	PR	n.a.
Oct, 2023	Cannon RL and Baldwin DR	EEG current source density and the phenomenology of the default network.	2012	Clinical EEG and neuroscience	10.1177/1550059412449780	NR	no fmri neurofeedback
Oct, 2023	Fjell AM and Walhovd KB and Brown TT and Kuperman JM and Chung Y and Hagler DJ Jr and Venkatraman V and Roddey JC and Erhart M and McCabe C and Akshoomoff N and Amaral DG and Bloss CS and Libiger O and Darst BF and Schork NJ and Casey BJ and Chang L and Ernst TM and Gruen JR and Kaufmann WE and Kenet T and Frazier J and Murray SS and Sowell ER and van Zijl P and Mostofsky S and Jernigan TL and Da…	Multimodal imaging of the self-regulating developing brain.	2012	Proceedings of the National Academy of Sciences of the United States of America	10.1073/pnas.1208243109	NR	no fmri neurofeedback
Oct, 2023	Tikka P and Väljamäe A and de Borst AW and Pugliese R and Ravaja N and Kaipainen M and Takala T	Enactive cinema paves way for understanding complex real-time social interaction in neuroimaging experiments.	2012	Frontiers in human neuroscience	10.3389/fnhum.2012.00298	PR	n.a.
Oct, 2023	Allen M and Dietz M and Blair KS and van Beek M and Rees G and Vestergaard-Poulsen P and Lutz A and Roepstorff A	Cognitive-affective neural plasticity following active-controlled mindfulness intervention.	2012	The Journal of neuroscience : the official journal of the Society for Neuroscience	10.1523/JNEUROSCI.2957-12.2012	NR	no fmri neurofeedback
Oct, 2023	Keedwell PA and Linden DE	Integrative neuroimaging in mood disorders.	2013	Current opinion in psychiatry	10.1097/YCO.0b013e32835a0b63	PR	n.a.
Oct, 2023	Zhang G and Zhang H and Li X and Zhao X and Yao L and Long Z	Functional alteration of the DMN by learned regulation of the PCC using real-time fMRI.	2013	IEEE transactions on neural systems and rehabilitation engineering : a publication of the IEEE Engineering in Medicine and Biology Society	10.1109/TNSRE.2012.2221480	PR	n.a.
Oct, 2023	Pineda RG and Tjoeng TH and Vavasseur C and Kidokoro H and Neil JJ and Inder T	Patterns of altered neurobehavior in preterm infants within the neonatal intensive care unit.	2013	The Journal of pediatrics	10.1016/j.jpeds.2012.08.011	NR	no fmri neurofeedback
Oct, 2023	Hauschild M and Mulliken GH and Fineman I and Loeb GE and Andersen RA	Cognitive signals for brain-machine interfaces in posterior parietal cortex include continuous 3D trajectory commands.	2012	Proceedings of the National Academy of Sciences of the United States of America	10.1073/pnas.1215092109	NR	animal population
Oct, 2023	Hoeft F and Gabrieli JD and Whitfield-Gabrieli S and Haas BW and Bammer R and Menon V and Spiegel D	Functional brain basis of hypnotizability.	2012	Archives of general psychiatry	10.1001/archgenpsychiatry.2011.2190	NR	no fmri neurofeedback
Oct, 2023	Ros T and Théberge J and Frewen PA and Kluetsch R and Densmore M and Calhoun VD and Lanius RA	Mind over chatter: plastic up-regulation of the fMRI salience network directly after EEG neurofeedback.	2013	NeuroImage	10.1016/j.neuroimage.2012.09.046	NR	no fmri neurofeedback
Oct, 2023	Berkman ET and Miller-Ziegler JS	Imaging depletion: fMRI provides new insights into the processes underlying ego depletion*.	2013	Social cognitive and affective neuroscience	10.1093/scan/nss111	NR	no fmri neurofeedback
Oct, 2023	Van Ruijssevelt L and Van der Kant A and De Groof G and Van der Linden A	Current state-of-the-art of auditory functional MRI (fMRI) on zebra finches: technique and scientific achievements.	2013	Journal of physiology, Paris	10.1016/j.jphysparis.2012.08.005	NR	animal population
Oct, 2023	Van De Ville D and Jhooti P and Haas T and Kopel R and Lovblad KO and Scheffler K and Haller S	Recovery of the default mode network after demanding neurofeedback training occurs in spatio-temporally segregated subnetworks.	2012	NeuroImage	10.1016/j.neuroimage.2012.08.061	PR	n.a.
Oct, 2023	Benelli E and Mergenthaler E and Walter S and Messina I and Sambin M and Buchheim A and Sim EJ and Viviani R	Emotional and cognitive processing of narratives and individual appraisal styles: recruitment of cognitive control networks vs. modulation of deactivations.	2012	Frontiers in human neuroscience	10.3389/fnhum.2012.00239	NR	no fmri neurofeedback
Oct, 2023	Hart H and Radua J and Mataix-Cols D and Rubia K	Meta-analysis of fMRI studies of timing in attention-deficit hyperactivity disorder (ADHD).	2012	Neuroscience and biobehavioral reviews	10.1016/j.neubiorev.2012.08.003	NR	no fmri neurofeedback
Oct, 2023	Frank S and Lee S and Preissl H and Schultes B and Birbaumer N and Veit R	The obese brain athlete: self-regulation of the anterior insula in adiposity.	2012	PloS one	10.1371/journal.pone.0042570	PR	n.a.
Oct, 2023	Zheng W and Ackley ES and Martínez-Ramón M and Posse S	Spatially aggregated multiclass pattern classification in functional MRI using optimally selected functional brain areas.	2013	Magnetic resonance imaging	10.1016/j.mri.2012.07.010	NR	no fmri neurofeedback
Oct, 2023	Zelko F and Beebe D and Baker A and Nelson SM and Ali A and Cedeno A and Dina B and Klein-Gitelman MS and Ying J and Brunner HI	Academic outcomes in childhood-onset systemic lupus erythematosus.	2012	Arthritis care & research	10.1002/acr.21681	NR	no fmri neurofeedback
Oct, 2023	Berkman ET and Falk EB and Lieberman MD	Interactive effects of three core goal pursuit processes on brain control systems: goal maintenance, performance monitoring, and response inhibition.	2012	PloS one	10.1371/journal.pone.0040334	NR	no fmri neurofeedback
Oct, 2023	Mueller C and Luehrs M and Baecke S and Adolf D and Luetzkendorf R and Luchtmann M and Bernarding J	Building virtual reality fMRI paradigms: a framework for presenting immersive virtual environments.	2012	Journal of neuroscience methods	10.1016/j.jneumeth.2012.06.025	NR	general methods
Oct, 2023	Linden DE and Habes I and Johnston SJ and Linden S and Tatineni R and Subramanian L and Sorger B and Healy D and Goebel R	Real-time self-regulation of emotion networks in patients with depression.	2012	PloS one	10.1371/journal.pone.0038115	PR	n.a.
Oct, 2023	Herwig U and Kaffenberger T and Schell C and Jäncke L and Brühl AB	Neural activity associated with self-reflection.	2012	BMC neuroscience	10.1186/1471-2202-13-52	NR	no fmri neurofeedback
Oct, 2023	Tamm L and Juranek J	Fluid reasoning deficits in children with ADHD: evidence from fMRI.	2012	Brain research	10.1016/j.brainres.2012.05.021	NR	no fmri neurofeedback
Oct, 2023	Hartwell KJ and Prisciandaro JJ and Borckardt J and Li X and George MS and Brady KT	Real-time fMRI in the treatment of nicotine dependence: a conceptual review and pilot studies.	2013	Psychology of addictive behaviors : journal of the Society of Psychologists in Addictive Behaviors	10.1037/a0028215	PR	n.a.
Oct, 2023	Demos KE and Heatherton TF and Kelley WM	Individual differences in nucleus accumbens activity to food and sexual images predict weight gain and sexual behavior.	2012	The Journal of neuroscience : the official journal of the Society for Neuroscience	10.1523/JNEUROSCI.5958-11.2012	NR	no fmri neurofeedback
Oct, 2023	Li X and Hartwell KJ and Borckardt J and Prisciandaro JJ and Saladin ME and Morgan PS and Johnson KA and Lematty T and Brady KT and George MS	Volitional reduction of anterior cingulate cortex activity produces decreased cue craving in smoking cessation: a preliminary real-time fMRI study.	2013	Addiction biology	10.1111/j.1369-1600.2012.00449.x	PR	n.a.
Oct, 2023	Jensen KB and Berna C and Loggia ML and Wasan AD and Edwards RR and Gollub RL	The use of functional neuroimaging to evaluate psychological and other non-pharmacological treatments for clinical pain.	2012	Neuroscience letters	10.1016/j.neulet.2012.03.010	PR	n.a.
Oct, 2023	Chapin H and Bagarinao E and Mackey S	Real-time fMRI applied to pain management.	2012	Neuroscience letters	10.1016/j.neulet.2012.02.076	PR	n.a.
Oct, 2023	Chiew M and LaConte SM and Graham SJ	Investigation of fMRI neurofeedback of differential primary motor cortex activity using kinesthetic motor imagery.	2012	NeuroImage	10.1016/j.neuroimage.2012.02.053	PR	n.a.
Oct, 2023	Jeong HG and Ham BJ and Yeo HB and Jung IK and Joe SH	Gray matter abnormalities in patients with premenstrual dysphoric disorder: an optimized voxel-based morphometry.	2012	Journal of affective disorders	10.1016/j.jad.2012.02.010	NR	no fmri neurofeedback
Oct, 2023	Cauda F and Torta DM and Sacco K and D'Agata F and Geda E and Duca S and Geminiani G and Vercelli A	Functional anatomy of cortical areas characterized by Von Economo neurons.	2013	Brain structure & function	10.1007/s00429-012-0382-9	NR	no fmri neurofeedback
Oct, 2023	Lee JH and Kim J and Yoo SS	Real-time fMRI-based neurofeedback reinforces causality of attention networks.	2012	Neuroscience research	10.1016/j.neures.2012.01.002	PR	n.a.
Oct, 2023	Ma X and Zhang H and Zhao X and Yao L and Long Z	Semi-blind independent component analysis of fMRI based on real-time fMRI system.	2013	IEEE transactions on neural systems and rehabilitation engineering : a publication of the IEEE Engineering in Medicine and Biology Society	10.1109/TNSRE.2012.2184303	PR	n.a.
Oct, 2023	Denson TF and Ronay R and von Hippel W and Schira MM	Endogenous testosterone and cortisol modulate neural responses during induced anger control.	2013	Social neuroscience	10.1080/17470919.2012.655425	NR	no fmri neurofeedback
Oct, 2023	Shibata K and Watanabe T and Sasaki Y and Kawato M	Perceptual learning incepted by decoded fMRI neurofeedback without stimulus presentation.	2011	Science (New York, N.Y.)	10.1126/science.1212003	PR	n.a.
Oct, 2023	Koush Y and Elliott MA and Mathiak K	Correction: Koush, Y.; Elliott, M.A. and Mathiak, K. Single Voxel Proton Spectroscopy for Neurofeedback at 7 Tesla. Materials 2011, 4, 1548-1563.	2011	Materials (Basel, Switzerland)	10.3390/ma4112057	PR	n.a.
Oct, 2023	Andersson P and Pluim JP and Siero JC and Klein S and Viergever MA and Ramsey NF	Real-time decoding of brain responses to visuospatial attention using 7T fMRI.	2011	PloS one	10.1371/journal.pone.0027638	PR	n.a.
Oct, 2023	Brooks SJ and Barker GJ and O'Daly OG and Brammer M and Williams SC and Benedict C and Schiöth HB and Treasure J and Campbell IC	Restraint of appetite and reduced regional brain volumes in anorexia nervosa: a voxel-based morphometric study.	2011	BMC psychiatry	10.1186/1471-244X-11-179	NR	no fmri neurofeedback
Oct, 2023	Henckens MJ and van Wingen GA and Joëls M and Fernández G	Corticosteroid induced decoupling of the amygdala in men.	2012	Cerebral cortex (New York, N.Y. : 1991)	10.1093/cercor/bhr313	NR	no fmri neurofeedback
Oct, 2023	Subramanian L and Hindle JV and Johnston S and Roberts MV and Husain M and Goebel R and Linden D	Real-time functional magnetic resonance imaging neurofeedback for treatment of Parkinson's disease.	2011	The Journal of neuroscience : the official journal of the Society for Neuroscience	10.1523/JNEUROSCI.3498-11.2011	PR	n.a.
Oct, 2023	Voss MW and Chaddock L and Kim JS and Vanpatter M and Pontifex MB and Raine LB and Cohen NJ and Hillman CH and Kramer AF	Aerobic fitness is associated with greater efficiency of the network underlying cognitive control in preadolescent children.	2011	Neuroscience	10.1016/j.neuroscience.2011.10.009	NR	no fmri neurofeedback
Oct, 2023	Ruiz S and Lee S and Soekadar SR and Caria A and Veit R and Kircher T and Birbaumer N and Sitaram R	Acquired self-control of insula cortex modulates emotion recognition and brain network connectivity in schizophrenia.	2013	Human brain mapping	10.1002/hbm.21427	PR	n.a.
Oct, 2023	Weiskopf N	Real-time fMRI and its application to neurofeedback.	2012	NeuroImage	10.1016/j.neuroimage.2011.10.009	PR	n.a.
Oct, 2023	Hollmann M and Rieger JW and Baecke S and Lützkendorf R and Müller C and Adolf D and Bernarding J	Predicting decisions in human social interactions using real-time fMRI and pattern classification.	2011	PloS one	10.1371/journal.pone.0025304	NR	no fmri neurofeedback
Oct, 2023	Veit R and Singh V and Sitaram R and Caria A and Rauss K and Birbaumer N	Using real-time fMRI to learn voluntary regulation of the anterior insula in the presence of threat-related stimuli.	2012	Social cognitive and affective neuroscience	10.1093/scan/nsr061	PR	n.a.
Oct, 2023	Pachalska M and Łukowicz M and Kropotov JD and Herman-Sucharska I and Talar J	Evaluation of differentiated neurotherapy programs for a patient after severe TBI and long term coma using event-related potentials.	2011	Medical science monitor : international medical journal of experimental and clinical research	10.12659/msm.881970	NR	no fmri neurofeedback
Oct, 2023	Zotev V and Krueger F and Phillips R and Alvarez RP and Simmons WK and Bellgowan P and Drevets WC and Bodurka J	Self-regulation of amygdala activation using real-time FMRI neurofeedback.	2011	PloS one	10.1371/journal.pone.0024522	PR	n.a.
Oct, 2023	Sitaram R and Veit R and Stevens B and Caria A and Gerloff C and Birbaumer N and Hummel F	Acquired control of ventral premotor cortex activity by feedback training: an exploratory real-time FMRI and TMS study.	2012	Neurorehabilitation and neural repair	10.1177/1545968311418345	PR	n.a.
Oct, 2023	Koush Y and Elliott MA and Mathiak K	Single Voxel Proton Spectroscopy for Neurofeedback at 7 Tesla.	2011	Materials (Basel, Switzerland)	10.3390/ma4091548	PR	n.a.
Oct, 2023	Higgins RD and Raju T and Edwards AD and Azzopardi DV and Bose CL and Clark RH and Ferriero DM and Guillet R and Gunn AJ and Hagberg H and Hirtz D and Inder TE and Jacobs SE and Jenkins D and Juul S and Laptook AR and Lucey JF and Maze M and Palmer C and Papile L and Pfister RH and Robertson NJ and Rutherford M and Shankaran S and Silverstein FS and Soll RF and Thoresen M and Walsh WF	Hypothermia and other treatment options for neonatal encephalopathy: an executive summary of the Eunice Kennedy Shriver NICHD workshop.	2011	The Journal of pediatrics	10.1016/j.jpeds.2011.08.004	NR	no fmri neurofeedback
Oct, 2023	Koush Y and Zvyagintsev M and Dyck M and Mathiak KA and Mathiak K	Signal quality and Bayesian signal processing in neurofeedback based on real-time fMRI.	2012	NeuroImage	10.1016/j.neuroimage.2011.07.076	PR	n.a.
Oct, 2023	Joos AA and Saum B and Zeeck A and Perlov E and Glauche V and Hartmann A and Freyer T and Sandholz A and Unterbrink T and van Elst LT and Tüscher O	Frontocingular dysfunction in bulimia nervosa when confronted with disease-specific stimuli.	2011	European eating disorders review : the journal of the Eating Disorders Association	10.1002/erv.1150	NR	no fmri neurofeedback
Oct, 2023	Renaud P and Joyal C and Stoleru S and Goyette M and Weiskopf N and Birbaumer N	Real-time functional magnetic imaging-brain-computer interface and virtual reality promising tools for the treatment of pedophilia.	2011	Progress in brain research	10.1016/B978-0-444-53355-5.00014-2	NR	no fmri neurofeedback
Oct, 2023	Bissig D and Berkowitz BA	Same-session functional assessment of rat retina and brain with manganese-enhanced MRI.	2011	NeuroImage	10.1016/j.neuroimage.2011.06.062	NR	animal population
Oct, 2023	Xue S and Tang YY and Posner MI	Short-term meditation increases network efficiency of the anterior cingulate cortex.	2011	Neuroreport	10.1097/WNR.0b013e328348c750	NR	no fmri neurofeedback
Oct, 2023	Marsh R and Horga G and Wang Z and Wang P and Klahr KW and Berner LA and Walsh BT and Peterson BS	An FMRI study of self-regulatory control and conflict resolution in adolescents with bulimia nervosa.	2011	The American journal of psychiatry	10.1176/appi.ajp.2011.11010094	NR	no fmri neurofeedback
Oct, 2023	Caria A and Sitaram R and Birbaumer N	Real-time fMRI: a tool for local brain regulation.	2012	The Neuroscientist : a review journal bringing neurobiology, neurology and psychiatry	10.1177/1073858411407205	PR	n.a.
Oct, 2023	Hawkinson JE and Ross AJ and Parthasarathy S and Scott DJ and Laramee EA and Posecion LJ and Rekshan WR and Sheau KE and Njaka ND and Bayley PJ and deCharms RC	Quantification of adverse events associated with functional MRI scanning and with real-time fMRI-based training.	2012	International journal of behavioral medicine	10.1007/s12529-011-9165-6	PR	n.a.
Oct, 2023	Minniti G and Clarke E and Lanzetta G and Osti MF and Trasimeni G and Bozzao A and Romano A and Enrici RM	Stereotactic radiosurgery for brain metastases: analysis of outcome and risk of brain radionecrosis.	2011	Radiation oncology (London, England)	10.1186/1748-717X-6-48	NR	no fmri neurofeedback
Oct, 2023	Coen SJ	When pain and hunger collide; psychological influences on differences in brain activity during physiological and non-physiological gastric distension.	2011	Neurogastroenterology and motility	10.1111/j.1365-2982.2011.01718.x	NR	no fmri neurofeedback
Oct, 2023	Jackson SR and Parkinson A and Jung J and Ryan SE and Morgan PS and Hollis C and Jackson GM	Compensatory neural reorganization in Tourette syndrome.	2011	Current biology : CB	10.1016/j.cub.2011.02.047	NR	no fmri neurofeedback
Oct, 2023	Mazzone SB and Cole LJ and Ando A and Egan GF and Farrell MJ	Investigation of the neural control of cough and cough suppression in humans using functional brain imaging.	2011	The Journal of neuroscience : the official journal of the Society for Neuroscience	10.1523/JNEUROSCI.4597-10.2011	NR	no fmri neurofeedback
Oct, 2023	Cohen B and Voorhees A and Wei T	Magnetic resonance velocity imaging derived pressure differential using control volume analysis.	2011	Fluids and barriers of the CNS	10.1186/2045-8118-8-16	NR	no fmri neurofeedback
Oct, 2023	Zhang X and Ross TJ and Salmeron BJ and Yang S and Yang Y and Stein EA	Single subject task-related BOLD signal artifact in a real-time fMRI feedback paradigm.	2011	Human brain mapping	10.1002/hbm.21046	PR	n.a.
Oct, 2023	Howard MA and Krause K and Khawaja N and Massat N and Zelaya F and Schumann G and Huggins JP and Vennart W and Williams SC and Renton TF	Beyond patient reported pain: perfusion magnetic resonance imaging demonstrates reproducible cerebral representation of ongoing post-surgical pain.	2011	PloS one	10.1371/journal.pone.0017096	NR	no fmri neurofeedback
Oct, 2023	Lee S and Ruiz S and Caria A and Veit R and Birbaumer N and Sitaram R	Detection of cerebral reorganization induced by real-time fMRI feedback training of insula activation: a multivariate investigation.	2011	Neurorehabilitation and neural repair	10.1177/1545968310385128	PR	n.a.
Oct, 2023	Kuo AY and Chiew M and Tam F and Cunningham C and Graham SJ	Multiecho coarse voxel acquisition for neurofeedback fMRI.	2011	Magnetic resonance in medicine	10.1002/mrm.22674	PR	n.a.
Oct, 2023	Johnston S and Linden DE and Healy D and Goebel R and Habes I and Boehm SG	Upregulation of emotion areas through neurofeedback with a focus on positive mood.	2011	Cognitive, affective & behavioral neuroscience	10.3758/s13415-010-0010-1	PR	n.a.
Oct, 2023	Kumar R and Macey PM and Woo MA and Harper RM	Selectively diminished corpus callosum fibers in congenital central hypoventilation syndrome.	2011	Neuroscience	10.1016/j.neuroscience.2011.01.021	NR	no fmri neurofeedback
Oct, 2023	Hamilton JP and Glover GH and Hsu JJ and Johnson RF and Gotlib IH	Modulation of subgenual anterior cingulate cortex activity with real-time neurofeedback.	2011	Human brain mapping	10.1002/hbm.20997	PR	n.a.
Oct, 2023	Horovitz SG and Berman BD and Hallett M	Real time BOLD functional MRI neuro-feedback affects functional connectivity.	2010	Annual International Conference of the IEEE Engineering in Medicine and Biology Society. IEEE Engineering in Medicine and Biology Society. Annual International Conference	10.1109/IEMBS.2010.5627170	PR	n.a.
Oct, 2023	Johnson KA and Hartwell K and LeMatty T and Borckardt J and Morgan PS and Govindarajan K and Brady K and George MS	Intermittent "real-time" fMRI feedback is superior to continuous presentation for a motor imagery task: a pilot study.	2012	Journal of neuroimaging : official journal of the American Society of Neuroimaging	10.1111/j.1552-6569.2010.00529.x	PR	n.a.
Oct, 2023	Bédard P and Wu M and Sanes JN	Brain activation related to combinations of gaze position, visual input, and goal-directed hand movements.	2011	Cerebral cortex (New York, N.Y. : 1991)	10.1093/cercor/bhq205	NR	no fmri neurofeedback
Oct, 2023	Zhang T and Wang J and Yang Y and Wu Q and Li B and Chen L and Yue Q and Tang H and Yan C and Lui S and Huang X and Chan RC and Zang Y and He Y and Gong Q	Abnormal small-world architecture of top-down control networks in obsessive-compulsive disorder.	2011	Journal of psychiatry & neuroscience : JPN	10.1503/jpn.100006	NR	no fmri neurofeedback
Oct, 2023	Mathiak KA and Koush Y and Dyck M and Gaber TJ and Alawi E and Zepf FD and Zvyagintsev M and Mathiak K	Social reinforcement can regulate localized brain activity.	2010	European archives of psychiatry and clinical neuroscience	10.1007/s00406-010-0135-9	PR	n.a.
Oct, 2023	Hinds O and Ghosh S and Thompson TW and Yoo JJ and Whitfield-Gabrieli S and Triantafyllou C and Gabrieli JD	Computing moment-to-moment BOLD activation for real-time neurofeedback.	2011	NeuroImage	10.1016/j.neuroimage.2010.07.060	PR	n.a.
Oct, 2023	Valenti R and Ceccarelli E and Cerase A and Ruvio M and Capodarca C and Martini G and Nuti R	Choreoathetosis associated with non-chetotic hyperglycemia.	2012	Acta diabetologica	10.1007/s00592-010-0185-5	NR	no fmri neurofeedback
Oct, 2023	LaConte SM	Decoding fMRI brain states in real-time.	2011	NeuroImage	10.1016/j.neuroimage.2010.06.052	PR	n.a.
Oct, 2023	Sheu JJ and Hsu CY and Yuan RY and Yang CC	Clinical characteristics and treatment delay of cerebral infarction in tuberculous meningitis.	2012	Internal medicine journal	10.1111/j.1445-5994.2010.02256.x	NR	no fmri neurofeedback
Oct, 2023	Flexman JA and Cross DJ and Tran LN and Sasaki T and Kim Y and Minoshima S	Quantitative analysis of neural stem cell migration and tracer clearance in the rat brain by MRI.	2011	Molecular imaging and biology	10.1007/s11307-010-0311-3	NR	animal population
Oct, 2023	Manna A and Raffone A and Perrucci MG and Nardo D and Ferretti A and Tartaro A and Londei A and Del Gratta C and Belardinelli MO and Romani GL	Neural correlates of focused attention and cognitive monitoring in meditation.	2010	Brain research bulletin	10.1016/j.brainresbull.2010.03.001	NR	no fmri neurofeedback
Oct, 2023	Pouga L and Berthoz S and de Gelder B and Grèzes J	Individual differences in socioaffective skills influence the neural bases of fear processing: the case of alexithymia.	2010	Human brain mapping	10.1002/hbm.20953	NR	no fmri neurofeedback
Oct, 2023	Meisner J and Meyer A and Polivka B and Karstens JH and Bremer M	Outcome of moderately dosed radiosurgery for limited brain metastases. Report of a single-center experience.	2010	Strahlentherapie und Onkologie : Organ der Deutschen Rontgengesellschaft ... [et al]	10.1007/s00066-010-2036-2	NR	no fmri neurofeedback
Oct, 2023	Linden DE and Fallgatter AJ	Neuroimaging in psychiatry: from bench to bedside.	2009	Frontiers in human neuroscience	10.3389/neuro.09.049.2009	PR	n.a.
Oct, 2023	Glass HC and Bonifacio SL and Peloquin S and Shimotake T and Sehring S and Sun Y and Sullivan J and Rogers E and Barkovich AJ and Rowitch D and Ferriero DM	Neurocritical care for neonates.	2010	Neurocritical care	10.1007/s12028-009-9324-7	NR	no fmri neurofeedback
Oct, 2023	Burgess GC and Depue BE and Ruzic L and Willcutt EG and Du YP and Banich MT	Attentional control activation relates to working memory in attention-deficit/hyperactivity disorder.	2010	Biological psychiatry	10.1016/j.biopsych.2009.10.036	NR	no fmri neurofeedback
Oct, 2023	Granek JA and Gorbet DJ and Sergio LE	Extensive video-game experience alters cortical networks for complex visuomotor transformations.	2010	Cortex; a journal devoted to the study of the nervous system and behavior	10.1016/j.cortex.2009.10.009	NR	no fmri neurofeedback
Oct, 2023	Schäfer A and Vaitl D and Schienle A	Regional grey matter volume abnormalities in bulimia nervosa and binge-eating disorder.	2010	NeuroImage	10.1016/j.neuroimage.2009.12.063	NR	no fmri neurofeedback
Oct, 2023	Sekigawa M and Okumura A and Niijima S and Hayashi M and Tanaka K and Shimizu T	Autoimmune focal encephalitis shows marked hypermetabolism on positron emission tomography.	2010	The Journal of pediatrics	10.1016/j.jpeds.2009.07.048	NR	no fmri neurofeedback
Oct, 2023	Hooker CI and Gyurak A and Verosky SC and Miyakawa A and Ayduk O	Neural activity to a partner's facial expression predicts self-regulation after conflict.	2010	Biological psychiatry	10.1016/j.biopsych.2009.10.014	NR	no fmri neurofeedback
Oct, 2023	Mehta PH and Beer J	Neural mechanisms of the testosterone-aggression relation: the role of orbitofrontal cortex.	2010	Journal of cognitive neuroscience	10.1162/jocn.2009.21389	NR	no fmri neurofeedback
Oct, 2023	Schneider F and Backes V and Mathiak K	Brain imaging: on the way toward a therapeutic discipline.	2009	European archives of psychiatry and clinical neuroscience	10.1007/s00406-009-0064-7	PR	n.a.
Oct, 2023	Sorger B and Dahmen B and Reithler J and Gosseries O and Maudoux A and Laureys S and Goebel R	Another kind of 'BOLD Response': answering multiple-choice questions via online decoded single-trial brain signals.	2009	Progress in brain research	10.1016/S0079-6123(09)17719-1	PR	n.a.
Oct, 2023	van Rooden S and Maat-Schieman ML and Nabuurs RJ and van der Weerd L and van Duijn S and van Duinen SG and Natté R and van Buchem MA and van der Grond J	Cerebral amyloidosis: postmortem detection with human 7.0-T MR imaging system.	2009	Radiology	10.1148/radiol.2533090490	NR	no fmri neurofeedback
Oct, 2023	Shelley BP and Trimble MR	"All that spikes is not fits", mistaking the woods for the trees: the interictal spikes--an "EEG chameleon" in the interface disorders of brain and mind: a critical review.	2009	Clinical EEG and neuroscience	10.1177/155005940904000407	NR	no fmri neurofeedback
Oct, 2023	Raz A and Zhu H and Yu S and Bansal R and Wang Z and Alexander GM and Royal J and Peterson BS	Neural substrates of self-regulatory control in children and adults with Tourette syndrome.	2009	Canadian journal of psychiatry. Revue canadienne de psychiatrie	10.1177/070674370905400902	NR	no fmri neurofeedback
Oct, 2023	Tai C and Wang J and Jin T and Wang P and Kim SG and Roppolo JR and de Groat WC	Brain switch for reflex micturition control detected by FMRI in rats.	2009	Journal of neurophysiology	10.1152/jn.00700.2009	NR	animal population
Oct, 2023	Packer DJ and Cunningham WA	Neural correlates of reflection on goal states: the role of regulatory focus and temporal distance.	2009	Social neuroscience	10.1080/17470910902750186	NR	no fmri neurofeedback
Oct, 2023	Martin Mdel P and Cravens PD and Winger R and Kieseier BC and Cepok S and Eagar TN and Zamvil SS and Weber MS and Frohman EM and Kleinschmidt-Demasters BK and Montine TJ and Hemmer B and Marra CM and Stüve O	Depletion of B lymphocytes from cerebral perivascular spaces by rituximab.	2009	Archives of neurology	10.1001/archneurol.2009.157	NR	no fmri neurofeedback
Oct, 2023	Johnston SJ and Boehm SG and Healy D and Goebel R and Linden DE	Neurofeedback: A promising tool for the self-regulation of emotion networks.	2010	NeuroImage	10.1016/j.neuroimage.2009.07.056	PR	n.a.
Oct, 2023	Birbaumer N and Ramos Murguialday A and Weber C and Montoya P	Neurofeedback and brain-computer interface clinical applications.	2009	International review of neurobiology	10.1016/S0074-7742(09)86008-X	PR	n.a.
Oct, 2023	Thompson L and Thompson M and Reid A	Functional neuroanatomy and the rationale for using EEG biofeedback for clients with Asperger's syndrome.	2010	Applied psychophysiology and biofeedback	10.1007/s10484-009-9095-0	NR	no fmri neurofeedback
Oct, 2023	Yoo SS and Lee JH and O'Leary H and Panych LP and Jolesz FA	Neurofeedback fMRI-mediated learning and consolidation of regional brain activation during motor imagery.	2008	International journal of imaging systems and technology	10.1002/ima.20139	PR	n.a.
Oct, 2023	Rosenberger LR and Zeck J and Berl MM and Moore EN and Ritzl EK and Shamim S and Weinstein SL and Conry JA and Pearl PL and Sato S and Vezina LG and Theodore WH and Gaillard WD	Interhemispheric and intrahemispheric language reorganization in complex partial epilepsy.	2009	Neurology	10.1212/WNL.0b013e3181a7114b	NR	no fmri neurofeedback
Oct, 2023	Chib VS and Krutky MA and Lynch KM and Mussa-Ivaldi FA	The separate neural control of hand movements and contact forces.	2009	The Journal of neuroscience : the official journal of the Society for Neuroscience	10.1523/JNEUROSCI.5856-08.2009	NR	no fmri neurofeedback
Oct, 2023	Baillieux H and Vandervliet EJ and Manto M and Parizel PM and De Deyn PP and Mariën P	Developmental dyslexia and widespread activation across the cerebellar hemispheres.	2009	Brain and language	10.1016/j.bandl.2008.10.001	NR	no fmri neurofeedback
Oct, 2023	Dichter GS and Belger A	Atypical modulation of cognitive control by arousal in autism.	2008	Psychiatry research	10.1016/j.pscychresns.2007.12.005	NR	no fmri neurofeedback
Oct, 2023	Purdon PL and Millan H and Fuller PL and Bonmassar G	An open-source hardware and software system for acquisition and real-time processing of electrophysiology during high field MRI.	2008	Journal of neuroscience methods	10.1016/j.jneumeth.2008.07.017	NR	no fmri neurofeedback
Oct, 2023	Hall PA and Elias LJ and Fong GT and Harrison AH and Borowsky R and Sarty GE	A social neuroscience perspective on physical activity.	2008	Journal of sport & exercise psychology	10.1123/jsep.30.4.432	NR	no fmri neurofeedback
Oct, 2023	Amedi A and Merabet LB and Camprodon J and Bermpohl F and Fox S and Ronen I and Kim DS and Pascual-Leone A	Neural and behavioral correlates of drawing in an early blind painter: a case study.	2008	Brain research	10.1016/j.brainres.2008.07.088	NR	no fmri neurofeedback
Oct, 2023	Rota G and Sitaram R and Veit R and Erb M and Weiskopf N and Dogil G and Birbaumer N	Self-regulation of regional cortical activity using real-time fMRI: the right inferior frontal gyrus and linguistic processing.	2009	Human brain mapping	10.1002/hbm.20621	PR	n.a.
Oct, 2023	Blair C and Diamond A	Biological processes in prevention and intervention: the promotion of self-regulation as a means of preventing school failure.	2008	Development and psychopathology	10.1017/S0954579408000436	NR	no fmri neurofeedback
Oct, 2023	Hopkins RO	Neurobehavioral Grand Rounds introduction: Does near drowning in ice water prevent anoxic induced brain injury?	2008	Journal of the International Neuropsychological Society : JINS	10.1017/S1355617708080879	NR	no fmri neurofeedback
Oct, 2023	Idiaquez J and Araya P and Benarroch E	Orthostatic hypotension associated with dorsal medullary cavernous angioma.	2009	Acta neurologica Scandinavica	10.1111/j.1600-0404.2008.01050.x	NR	no fmri neurofeedback
Oct, 2023	Yang Z and Xie J and Shao YC and Xie CM and Fu LP and Li DJ and Fan M and Ma L and Li SJ	Dynamic neural responses to cue-reactivity paradigms in heroin-dependent users: an fMRI study.	2009	Human brain mapping	10.1002/hbm.20542	NR	no fmri neurofeedback
Oct, 2023	da Paz AC Jr and Braga LW	Brain activation in a myoelectric prosthetic hand: the role of the brain in the rehabilitation of amputees.	2007	Journal of pediatric orthopedics	10.1097/BPO.0b013e3181558c7b	NR	no fmri neurofeedback
Oct, 2023	Raz A and Lamar M and Buhle JT and Kane MJ and Peterson BS	Selective biasing of a specific bistable-figure percept involves fMRI signal changes in frontostriatal circuits: a step toward unlocking the neural correlates of top-down control and self-regulation.	2007	The American journal of clinical hypnosis	10.1080/00029157.2007.10401611	NR	no fmri neurofeedback
Oct, 2023	deCharms RC	Reading and controlling human brain activation using real-time functional magnetic resonance imaging.	2007	Trends in cognitive sciences	10.1016/j.tics.2007.08.014	PR	n.a.
Oct, 2023	King AA and Noetzel M and White DA and McKinstry RC and Debaun MR	Blood transfusion therapy is feasible in a clinical trial setting in children with sickle cell disease and silent cerebral infarcts.	2008	Pediatric blood & cancer	10.1002/pbc.21338	NR	no fmri neurofeedback
Oct, 2023	Schienle A and Schäfer A and Hermann A and Rohrmann S and Vaitl D	Symptom provocation and reduction in patients suffering from spider phobia: an fMRI study on exposure therapy.	2007	European archives of psychiatry and clinical neuroscience	10.1007/s00406-007-0754-y	NR	no fmri neurofeedback
Oct, 2023	Fales CL and Barch DM and Rundle MM and Mintun MA and Snyder AZ and Cohen JD and Mathews J and Sheline YI	Altered emotional interference processing in affective and cognitive-control brain circuitry in major depression.	2008	Biological psychiatry	10.1016/j.biopsych.2007.06.012	NR	no fmri neurofeedback
Oct, 2023	Pagnoni G and Cekic M	Age effects on gray matter volume and attentional performance in Zen meditation.	2007	Neurobiology of aging	10.1016/j.neurobiolaging.2007.06.008	NR	no fmri neurofeedback
Oct, 2023	Haldane M and Jogia J and Cobb A and Kozuch E and Kumari V and Frangou S	Changes in brain activation during working memory and facial recognition tasks in patients with bipolar disorder with Lamotrigine monotherapy.	2008	European neuropsychopharmacology : the journal of the European College of Neuropsychopharmacology	10.1016/j.euroneuro.2007.05.009	NR	no fmri neurofeedback
Oct, 2023	Frewen PA and Dozois DJ and Lanius RA	Neuroimaging studies of psychological interventions for mood and anxiety disorders: empirical and methodological review.	2008	Clinical psychology review	10.1016/j.cpr.2007.05.002	NR	no fmri neurofeedback
Oct, 2023	Eddington KM and Dolcos F and Cabeza R and R Krishnan KR and Strauman TJ	Neural correlates of promotion and prevention goal activation: an fMRI study using an idiographic approach.	2007	Journal of cognitive neuroscience	10.1162/jocn.2007.19.7.1152	NR	no fmri neurofeedback
Oct, 2023	Marklund P and Fransson P and Cabeza R and Larsson A and Ingvar M and Nyberg L	Unity and diversity of tonic and phasic executive control components in episodic and working memory.	2007	NeuroImage	10.1016/j.neuroimage.2007.03.058	NR	no fmri neurofeedback
Oct, 2023	Lulé D and Diekmann V and Kassubek J and Kurt A and Birbaumer N and Ludolph AC and Kraft E	Cortical plasticity in amyotrophic lateral sclerosis: motor imagery and function.	2007	Neurorehabilitation and neural repair	10.1177/1545968307300698	NR	no fmri neurofeedback
Oct, 2023	Weiskopf N and Sitaram R and Josephs O and Veit R and Scharnowski F and Goebel R and Birbaumer N and Deichmann R and Mathiak K	Real-time functional magnetic resonance imaging: methods and applications.	2007	Magnetic resonance imaging	10.1016/j.mri.2007.02.007	PR	n.a.
Oct, 2023	Lee JH and O'Leary HM and Park H and Jolesz FA and Yoo SS	Atlas-based multichannel monitoring of functional MRI signals in real-time: automated approach.	2008	Human brain mapping	10.1002/hbm.20377	NR	no fmri neurofeedback
Oct, 2023	Cannon R and Lubar J and Congedo M and Thornton K and Towler K and Hutchens T	The effects of neurofeedback training in the cognitive division of the anterior cingulate gyrus.	2007	The International journal of neuroscience	10.1080/00207450500514003	NR	no fmri neurofeedback
Oct, 2023	Heinrich H and Gevensleben H and Strehl U	Annotation: neurofeedback - train your brain to train behaviour.	2007	Journal of child psychology and psychiatry, and allied disciplines	10.1111/j.1469-7610.2006.01665.x	NR	no fmri neurofeedback
Oct, 2023	Blair KS and Smith BW and Mitchell DG and Morton J and Vythilingam M and Pessoa L and Fridberg D and Zametkin A and Sturman D and Nelson EE and Drevets WC and Pine DS and Martin A and Blair RJ	Modulation of emotion by cognition and cognition by emotion.	2007	NeuroImage	10.1016/j.neuroimage.2006.11.048	NR	no fmri neurofeedback
Oct, 2023	Grent-'t-Jong T and Woldorff MG	Timing and sequence of brain activity in top-down control of visual-spatial attention.	2007	PLoS biology	10.1371/journal.pbio.0050012	NR	no fmri neurofeedback
Oct, 2023	Toft-Hansen H and Buist R and Sun XJ and Schellenberg A and Peeling J and Owens T	Metalloproteinases control brain inflammation induced by pertussis toxin in mice overexpressing the chemokine CCL2 in the central nervous system.	2006	Journal of immunology (Baltimore, Md. : 1950)	10.4049/jimmunol.177.10.7242	NR	animal population
Oct, 2023	Birbaumer N and Weber C and Neuper C and Buch E and Haapen K and Cohen L	Physiological regulation of thinking: brain-computer interface (BCI) research.	2006	Progress in brain research	10.1016/S0079-6123(06)59024-7	PR	n.a.
Oct, 2023	Yoo SS and O'Leary HM and Fairneny T and Chen NK and Panych LP and Park H and Jolesz FA	Increasing cortical activity in auditory areas through neurofeedback functional magnetic resonance imaging.	2006	Neuroreport	10.1097/01.wnr.0000227996.53540.22	PR	n.a.
Oct, 2023	Strehl U and Trevorrow T and Veit R and Hinterberger T and Kotchoubey B and Erb M and Birbaumer N	Deactivation of brain areas during self-regulation of slow cortical potentials in seizure patients.	2006	Applied psychophysiology and biofeedback	10.1007/s10484-006-9006-6	NR	no fmri neurofeedback
Oct, 2023	Hoffman GM	Neurologic monitoring on cardiopulmonary bypass: what are we obligated to do?	2006	The Annals of thoracic surgery	10.1016/j.athoracsur.2006.02.076	NR	no fmri neurofeedback
Oct, 2023	Beauregard M and Paquette V and Lévesque J	Dysfunction in the neural circuitry of emotional self-regulation in major depressive disorder.	2006	Neuroreport	10.1097/01.wnr.0000220132.32091.9f	NR	no fmri neurofeedback
Oct, 2023	Miller SP and Mayer EE and Clyman RI and Glidden DV and Hamrick SE and Barkovich AJ	Prolonged indomethacin exposure is associated with decreased white matter injury detected with magnetic resonance imaging in premature newborns at 24 to 28 weeks' gestation at birth.	2006	Pediatrics	10.1542/peds.2005-1767	NR	no fmri neurofeedback
Oct, 2023	Callan DE and Tsytsarev V and Hanakawa T and Callan AM and Katsuhara M and Fukuyama H and Turner R	Song and speech: brain regions involved with perception and covert production.	2006	NeuroImage	10.1016/j.neuroimage.2006.01.036	NR	no fmri neurofeedback
Oct, 2023	Linden DE	How psychotherapy changes the brain--the contribution of functional neuroimaging.	2006	Molecular psychiatry	10.1038/sj.mp.4001816	PR	n.a.
Oct, 2023	Lévesque J and Beauregard M and Mensour B	Effect of neurofeedback training on the neural substrates of selective attention in children with attention-deficit/hyperactivity disorder: a functional magnetic resonance imaging study.	2006	Neuroscience letters	10.1016/j.neulet.2005.10.100	NR	no fmri neurofeedback
Oct, 2023	Weiskopf N and Scharnowski F and Veit R and Goebel R and Birbaumer N and Mathiak K	Self-regulation of local brain activity using real-time functional magnetic resonance imaging (fMRI).	2004	Journal of physiology, Paris	10.1016/j.jphysparis.2005.09.019	PR	n.a.
Oct, 2023	Griffiths D and Derbyshire S and Stenger A and Resnick N	Brain control of normal and overactive bladder.	2005	The Journal of urology	10.1097/01.ju.0000177450.34451.97	NR	no fmri neurofeedback
Oct, 2023	Hinterberger T and Veit R and Wilhelm B and Weiskopf N and Vatine JJ and Birbaumer N	Neuronal mechanisms underlying control of a brain-computer interface.	2005	The European journal of neuroscience	10.1111/j.1460-9568.2005.04092.x	NR	no fmri neurofeedback
Oct, 2023	Egner T and Hirsch J	The neural correlates and functional integration of cognitive control in a Stroop task.	2005	NeuroImage	10.1016/j.neuroimage.2004.09.007	NR	no fmri neurofeedback
Oct, 2023	Lévesque J and Joanette Y and Mensour B and Beaudoin G and Leroux JM and Bourgouin P and Beauregard M	Neural basis of emotional self-regulation in childhood.	2004	Neuroscience	10.1016/j.neuroscience.2004.07.032	NR	no fmri neurofeedback
Oct, 2023	Ilkko E and Suomi K and Karttunen A and Tervonen O	Computer-assisted diagnosis by temporal subtraction in postoperative brain tumor patients: a feasibility study.	2004	Academic radiology	10.1016/j.acra.2004.02.010	NR	no fmri neurofeedback
Oct, 2023	Barber PA and Foniok T and Kirk D and Buchan AM and Laurent S and Boutry S and Muller RN and Hoyte L and Tomanek B and Tuor UI	MR molecular imaging of early endothelial activation in focal ischemia.	2004	Annals of neurology	10.1002/ana.20162	NR	no fmri neurofeedback
Oct, 2023	Hinterberger T and Weiskopf N and Veit R and Wilhelm B and Betta E and Birbaumer N	An EEG-driven brain-computer interface combined with functional magnetic resonance imaging (fMRI).	2004	IEEE transactions on bio-medical engineering	10.1109/TBME.2004.827069	NR	no fmri neurofeedback
Oct, 2023	Weiskopf N and Mathiak K and Bock SW and Scharnowski F and Veit R and Grodd W and Goebel R and Birbaumer N	Principles of a brain-computer interface (BCI) based on real-time functional magnetic resonance imaging (fMRI).	2004	IEEE transactions on bio-medical engineering	10.1109/TBME.2004.827063	PR	n.a.
Oct, 2023	Håberg A and Kvistad KA and Unsgård G and Haraldseth O	Preoperative blood oxygen level-dependent functional magnetic resonance imaging in patients with primary brain tumors: clinical application and outcome.	2004	Neurosurgery	10.1227/01.neu.0000114510.05922.f8	NR	no fmri neurofeedback
Oct, 2023	Kringelbach ML and de Araujo IE and Rolls ET	Taste-related activity in the human dorsolateral prefrontal cortex.	2004	NeuroImage	10.1016/j.neuroimage.2003.09.063	NR	no fmri neurofeedback
Oct, 2023	Sahyoun C and Floyer-Lea A and Johansen-Berg H and Matthews PM	Towards an understanding of gait control: brain activation during the anticipation, preparation and execution of foot movements.	2004	NeuroImage	10.1016/j.neuroimage.2003.09.065	NR	no fmri neurofeedback
Oct, 2023	deCharms RC and Christoff K and Glover GH and Pauly JM and Whitfield S and Gabrieli JD	Learned regulation of spatially localized brain activation using real-time fMRI.	2004	NeuroImage	10.1016/j.neuroimage.2003.08.041	PR	n.a.
Oct, 2023	Esposito F and Seifritz E and Formisano E and Morrone R and Scarabino T and Tedeschi G and Cirillo S and Goebel R and Di Salle F	Real-time independent component analysis of fMRI time-series.	2003	NeuroImage	10.1016/j.neuroimage.2003.08.012	PR	n.a.
Oct, 2023	Dehaene S and Artiges E and Naccache L and Martelli C and Viard A and Schürhoff F and Recasens C and Martinot ML and Leboyer M and Martinot JL	Conscious and subliminal conflicts in normal subjects and patients with schizophrenia: the role of the anterior cingulate.	2003	Proceedings of the National Academy of Sciences of the United States of America	10.1073/pnas.2235214100	NR	no fmri neurofeedback
Oct, 2023	Fossati P and Hevenor SJ and Graham SJ and Grady C and Keightley ML and Craik F and Mayberg H	In search of the emotional self: an fMRI study using positive and negative emotional words.	2003	The American journal of psychiatry	10.1176/appi.ajp.160.11.1938	NR	no fmri neurofeedback
Oct, 2023	Birbaumer N and Hinterberger T and Kübler A and Neumann N	The thought-translation device (TTD): neurobehavioral mechanisms and clinical outcome.	2003	IEEE transactions on neural systems and rehabilitation engineering : a publication of the IEEE Engineering in Medicine and Biology Society	10.1109/TNSRE.2003.814439	NR	no fmri neurofeedback
Oct, 2023	Weiskopf N and Veit R and Erb M and Mathiak K and Grodd W and Goebel R and Birbaumer N	Physiological self-regulation of regional brain activity using real-time functional magnetic resonance imaging (fMRI): methodology and exemplary data.	2003	NeuroImage	10.1016/s1053-8119(03)00145-9	PR	n.a.
Oct, 2023	Hinterberger T and Veit R and Strehl U and Trevorrow T and Erb M and Kotchoubey B and Flor H and Birbaumer N	Brain areas activated in fMRI during self-regulation of slow cortical potentials (SCPs).	2003	Experimental brain research	10.1007/s00221-003-1515-4	NR	no fmri neurofeedback
Oct, 2023	Curran EA and Stokes MJ	Learning to control brain activity: a review of the production and control of EEG components for driving brain-computer interface (BCI) systems.	2003	Brain and cognition	10.1016/s0278-2626(03)00036-8	NR	no fmri neurofeedback
Oct, 2023	Lévesque J and Eugène F and Joanette Y and Paquette V and Mensour B and Beaudoin G and Leroux JM and Bourgouin P and Beauregard M	Neural circuitry underlying voluntary suppression of sadness.	2003	Biological psychiatry	10.1016/s0006-3223(02)01817-6	NR	no fmri neurofeedback
Oct, 2023	Jacobs R and Anderson V	Planning and problem solving skills following focal frontal brain lesions in childhood: analysis using the Tower of London.	2002	Child neuropsychology : a journal on normal and abnormal development in childhood and adolescence	10.1076/chin.8.2.93.8726	NR	no fmri neurofeedback
Oct, 2023	Sironi L and Cimino M and Guerrini U and Calvio AM and Lodetti B and Asdente M and Balduini W and Paoletti R and Tremoli E	Treatment with statins after induction of focal ischemia in rats reduces the extent of brain damage.	2003	Arteriosclerosis, thrombosis, and vascular biology	10.1161/01.atv.0000044458.23905.3b	NR	animal population
Oct, 2023	Vythilingam M and Heim C and Newport J and Miller AH and Anderson E and Bronen R and Brummer M and Staib L and Vermetten E and Charney DS and Nemeroff CB and Bremner JD	Childhood trauma associated with smaller hippocampal volume in women with major depression.	2002	The American journal of psychiatry	10.1176/appi.ajp.159.12.2072	NR	no fmri neurofeedback
Oct, 2023	Lyons DM and Afarian H and Schatzberg AF and Sawyer-Glover A and Moseley ME	Experience-dependent asymmetric variation in primate prefrontal morphology.	2002	Behavioural brain research	10.1016/s0166-4328(02)00100-6	NR	animal population
Oct, 2023	Yoo SS and Jolesz FA	Functional MRI for neurofeedback: feasibility study on a hand motor task.	2002	Neuroreport	10.1097/00001756-200208070-00005	PR	n.a.
Oct, 2023	Schubert F and Seifert F and Elster C and Link A and Walzel M and Mientus S and Haas J and Rinneberg H	Serial 1H-MRS in relapsing-remitting multiple sclerosis: effects of interferon-beta therapy on absolute metabolite concentrations.	2002	Magma (New York, N.Y.)	10.1007/BF02668215	NR	no fmri neurofeedback
Oct, 2023	Golder W	Functional magnetic resonance imaging - basics and applications in oncology.	2002	Onkologie	10.1159/000055199	NR	no fmri neurofeedback
Oct, 2023	Erdler M and Windischberger C and Lanzenberger R and Edward V and Gartus A and Deecke L and Beisteiner R	Dissociation of supplementary motor area and primary motor cortex in human subjects when comparing index and little finger movements with functional magnetic resonance imaging.	2001	Neuroscience letters	10.1016/s0304-3940(01)02167-x	NR	no fmri neurofeedback
Oct, 2023	Constable RT and Spencer DD	Repetition time in echo planar functional MRI.	2001	Magnetic resonance in medicine	10.1002/mrm.1253	NR	general methods
Oct, 2023	Beauregard M and Lévesque J and Bourgouin P	Neural correlates of conscious self-regulation of emotion.	2001	The Journal of neuroscience : the official journal of the Society for Neuroscience	10.1523/JNEUROSCI.21-18-j0001.2001	NR	no fmri neurofeedback
Oct, 2023	Kirpalani H and Asztalos E	Neonatal brain injury.	2001	Current opinion in pediatrics	10.1097/00008480-200106000-00003	NR	no fmri neurofeedback
Oct, 2023	Powars DR and Wong WY and Vachon LA	Incomplete cerebral infarctions are not silent.	2001	Journal of pediatric hematology/oncology	10.1097/00043426-200102000-00002	NR	no fmri neurofeedback
Oct, 2023	Amato M and Donati F	Update on perinatal hypoxic insult: mechanism, diagnosis and interventions.	2000	European journal of paediatric neurology : EJPN : official journal of the European Paediatric Neurology Society	10.1053/ejpn.2000.0307	NR	no fmri neurofeedback
Oct, 2023	Manfrè L and Giarratano E and Maggio A and Banco A and Vaccaro G and Lagalla R	MR imaging of the brain: findings in asymptomatic patients with thalassemia intermedia and sickle cell-thalassemia disease.	1999	AJR. American journal of roentgenology	10.2214/ajr.173.6.10584785	NR	no fmri neurofeedback
Oct, 2023	Taylor KM	Central nervous system effects of cardiopulmonary bypass.	1998	The Annals of thoracic surgery	10.1016/s0003-4975(98)00970-9	NR	no fmri neurofeedback
Oct, 2023	Posner MI and Rothbart MK	Attention, self-regulation and consciousness.	1998	Philosophical transactions of the Royal Society of London. Series B, Biological sciences	10.1098/rstb.1998.0344	NR	no fmri neurofeedback
Oct, 2023	Castellanos FX	Toward a pathophysiology of attention-deficit/hyperactivity disorder.	1997	Clinical pediatrics	10.1177/000992289703600702	NR	no fmri neurofeedback
Oct, 2023	Sunshine JL and Lewin JS and Wu DH and Miller DA and Findling RL and Manos MJ and Schwartz MA	Functional MR to localize sustained visual attention activation in patients with attention deficit hyperactivity disorder: a pilot study.	1997	AJNR. American journal of neuroradiology		NR	no fmri neurofeedback
Oct, 2023	Schaller C and Schramm J	Microsurgical results for small arteriovenous malformations accessible for radiosurgical or embolization treatment.	1997	Neurosurgery	10.1097/00006123-199704000-00003	NR	no fmri neurofeedback
Oct, 2023	Lo EH and Pierce AR and Mandeville JB and Rosen BR	Neuroprotection with NBQX in rat focal cerebral ischemia. Effects on ADC probability distribution functions and diffusion-perfusion relationships.	1997	Stroke	10.1161/01.str.28.2.439	NR	animal population
Oct, 2023	Saver JL	Emerging therapies for acute stroke.	1995	The Western journal of medicine		NR	no fmri neurofeedback
Oct, 2023	Harding BN and Alsanjari N and Smith SJ and Wiles CM and Thrush D and Miller DH and Scaravilli F and Harding AE	Progressive neuronal degeneration of childhood with liver disease (Alpers' disease) presenting in young adults.	1995	Journal of neurology, neurosurgery, and psychiatry	10.1136/jnnp.58.3.320	NR	no fmri neurofeedback
Oct, 2023	Semrud-Clikeman M and Filipek PA and Biederman J and Steingard R and Kennedy D and Renshaw P and Bekken K	Attention-deficit hyperactivity disorder: magnetic resonance imaging morphometric analysis of the corpus callosum.	1994	Journal of the American Academy of Child and Adolescent Psychiatry	10.1097/00004583-199407000-00014	NR	no fmri neurofeedback
Oct, 2023	Kornguth S and Anderson M and Markley JL and Shedlovsky A	Near-microscopic magnetic resonance imaging of the brains of phenylalanine hydroxylase-deficient mice, normal littermates, and of normal BALB/c mice at 9.4 Tesla.	1994	NeuroImage	10.1006/nimg.1994.1007	NR	animal population
Oct, 2023	Grant G and Cadossi R and Steinberg G	Protection against focal cerebral ischemia following exposure to a pulsed electromagnetic field.	1994	Bioelectromagnetics	10.1002/bem.2250150305	NR	no fmri neurofeedback
Oct, 2023	Mills SA	Cerebral injury and cardiac operations.	1993	The Annals of thoracic surgery	10.1016/0003-4975(93)91142-a	NR	no fmri neurofeedback
Oct, 2023	Villardita C	Alzheimer's disease compared with cerebrovascular dementia. Neuropsychological similarities and differences.	1993	Acta neurologica Scandinavica	10.1111/j.1600-0404.1993.tb05512.x	NR	no fmri neurofeedback
Oct, 2023	Eslinger PJ and Grattan LM and Damasio H and Damasio AR	Developmental consequences of childhood frontal lobe damage.	1992	Archives of neurology	10.1001/archneur.1992.00530310112021	NR	no fmri neurofeedback
Oct, 2023	Sauter A and Rudin M	Calcium antagonists for reduction of brain damage in stroke.	1990	Journal of cardiovascular pharmacology		NR	animal population
Oct, 2023	Prinsloo, S and Kaptchuk, TJ and De Ridder, D and Lyle, R and Bruera, E and Novy, D and Barcenas, CH and Cohen, LG and Prinsloo, Sarah and Kaptchuk, Ted J. and De Ridder, Dirk and Lyle, Randall and Bruera, Eduardo and Novy, Diane and Barcenas, Carlos H. and Cohen, Lorenzo G.	Brain-computer interface relieves chronic chemotherapy-induced peripheral neuropathy: A randomized, double-blind, placebo-controlled trial	2023	CANCER	10.1002/cncr.35027 EA SEP 2023	NR	no fmri neurofeedback
Oct, 2023	Rozengurt, R and Kuznietsov, I and Kachynska, T and Kozachuk, N and Abramchuk, O and Zhuravlov, O and Mendelsohn, A and Levy, DA and Rozengurt, Roman and Kuznietsov, Illia and Kachynska, Tetiana and Kozachuk, Nataliia and Abramchuk, Olha and Zhuravlov, Oleksandr and Mendelsohn, Avi and Levy, Daniel A.	Theta EEG neurofeedback promotes early consolidation of real life-like episodic memory	2023	COGNITIVE AFFECTIVE & BEHAVIORAL NEUROSCIENCE	10.3758/s13415-023-01125-0 EA SEP 2023	NR	no fmri neurofeedback
Oct, 2023	Lopez, RB and Lopez, Richard B.	Self-regulation in daily life: Neuroscience will accelerate theorizing and advance the field	2023	SOCIAL AND PERSONALITY PSYCHOLOGY COMPASS	10.1111/spc3.12898 EA SEP 2023	NR	no fmri neurofeedback
Oct, 2023	Christensen, JD and Bell, MA and Deater-Deckard, KD and Christensen, Jennifer D. and Bell, Martha Ann and Deater-Deckard, Kirby D.	Maternal age differences in cognitive regulation: examination of associations and interactions between RSA and EEG frontoparietal alpha power coherence	2023	FRONTIERS IN HUMAN NEUROSCIENCE	10.3389/fnhum.2023.1188820	NR	no fmri neurofeedback
Oct, 2023	Godet, A and Serrand, Y and Fortier, A and Leger, B and Bannier, E and Val-Laillet, D and Coquery, N and Godet, Ambre and Serrand, Yann and Fortier, Alexandra and Leger, Brieuc and Bannier, Elise and Val-Laillet, David and Coquery, Nicolas	Subjective feeling of control during fNIRS-based neurofeedback targeting the DL-PFC is related to neural activation determined with short-channel correction	2023	PLOS ONE	10.1371/journal.pone.0290005	NR	no fmri neurofeedback
Oct, 2023	Hunt, KJ and Knight, LK and Depue, BE and Hunt, Karisa J. and Knight, Lindsay K. and Depue, Brendan E.	Related neural networks underlie suppression of emotion, memory, motor processes as identified by data-driven analysis	2023	BMC NEUROSCIENCE	10.1186/s12868-023-00812-5	NR	general methods
Oct, 2023	Samson, JA and Newkirk, TR and Teicher, MH and Samson, Jacqueline A. and Newkirk, Thatcher R. and Teicher, Martin H.	Practitioner Review: Neurobiological consequences of childhood maltreatment - clinical and therapeutic implications for practitioners	2023	JOURNAL OF CHILD PSYCHOLOGY AND PSYCHIATRY	10.1111/jcpp.13883 EA AUG 2023	NR	no fmri neurofeedback
Oct, 2023	Soleimani, G and Nitsche, MA and Bergmann, TO and Towhidkhah, F and Violante, IR and Lorenz, R and Kuplicki, R and Tsuchiyagaito, A and Mulyana, B and Mayeli, A and Ghobadi-Azbari, P and Mosayebi-Samani, M and Zilverstand, A and Paulus, MP and Bikson, M and Ekhtiari, H and Soleimani, Ghazaleh and Nitsche, Michael A. and Bergmann, Til Ole and Towhidkhah, Farzad and Violante, Ines R. and Lorenz, Ro…	Closing the loop between brain and electrical stimulation: towards precision neuromodulation treatments	2023	TRANSLATIONAL PSYCHIATRY	10.1038/s41398-023-02565-5	PR	n.a.
Oct, 2023	Li, KS and Yang, JH and Becker, B and Li, XC and Li, Keshuang and Yang, Jinhao and Becker, Benjamin and Li, Xianchun	Functional near-infrared spectroscopy neurofeedback of dorsolateral prefrontal cortex enhances human spatial working memory	2023	NEUROPHOTONICS	10.1117/1.NPh.10.2.025011	NR	no fmri neurofeedback
Oct, 2023	Lee, IL and Kim, D and Kim, S and Kim, HJ and Chung, US and Lee, JJ and Lee, Ilju and Kim, Dohyun and Kim, Sehwan and Kim, Hee Jung and Chung, Un Sun and Lee, Jung Jae	Cognitive training based on functional near-infrared spectroscopy neurofeedback for the elderly with mild cognitive impairment: a preliminary study	2023	FRONTIERS IN AGING NEUROSCIENCE	10.3389/fnagi.2023.1168815	NR	no fmri neurofeedback
Oct, 2023	Long, JX and Song, XQ and Wang, Y and Wang, CY and Huang, RW and Zhang, RB and Long, Jixin and Song, Xiaoqi and Wang, You and Wang, Chanyu and Huang, Ruiwang and Zhang, Ruibin	Distinct neural activation patterns of age in subcomponents of inhibitory control: a fMRI meta-analysis (vol 14, 938789, 2022)	2023	FRONTIERS IN AGING NEUROSCIENCE	10.3389/fnagi.2023.1236485	NR	no fmri neurofeedback
Oct, 2023	Koizumi, K and Kunii, N and Ueda, K and Takabatake, K and Nagata, K and Fujitani, S and Shimada, S and Nakao, M and Koizumi, Koji and Kunii, Naoto and Ueda, Kazutaka and Takabatake, Kazuhiko and Nagata, Keisuke and Fujitani, Shigeta and Shimada, Seijiro and Nakao, Masayuki	Intracranial Neurofeedback Modulating Neural Activity in the Mesial Temporal Lobe During Memory Encoding: A Pilot Study	2023	APPLIED PSYCHOPHYSIOLOGY AND BIOFEEDBACK	10.1007/s10484-023-09595-1 EA JUL 2023	NR	no fmri neurofeedback
Oct, 2023	Dobbelaar, S and Achterberg, M and van Duijvenvoorde, ACK and van IJzendoorn, MH and Crone, EA and Dobbelaar, Simone and Achterberg, Michelle and van Duijvenvoorde, Anna C. K. and van IJzendoorn, Marinus H. and Crone, Eveline A.	Developmental patterns and individual differences in responding to social feedback: A longitudinal fMRI study from childhood to adolescence	2023	DEVELOPMENTAL COGNITIVE NEUROSCIENCE	10.1016/j.dcn.2023.101264 EA JUN 2023	NR	no fmri neurofeedback
Oct, 2023	Singer, N and Poker, G and Dunsky-Moran, N and Nemni, S and Balter, SR and Doron, M and Baker, T and Dagher, A and Zatorre, RJ and Hendler, T and Singer, Neomi and Poker, Gilad and Dunsky-Moran, Netta and Nemni, Shlomi and Balter, Shira Reznik and Doron, Maayan and Baker, Travis and Dagher, Alain and Zatorre, Robert J. and Hendler, Talma	Development and validation of an fMRI-informed EEG model of reward-related ventral striatum activation	2023	NEUROIMAGE	10.1016/j.neuroimage.2023.120183 EA JUN 2023	NR	no fmri neurofeedback
Oct, 2023	Lucas, I and Solé-Morata, N and Baenas, I and Rosinska, M and Fernández-Aranda, F and Jiménez-Murcia, S and Lucas, Ignacio and Sole-Morata, Neus and Baenas, Isabel and Rosinska, Magda and Fernandez-Aranda, Fernando and Jimenez-Murcia, Susana	Biofeedback Interventions for Impulsivity-related Processes in Addictive Disorders	2023	CURRENT ADDICTION REPORTS	10.1007/s40429-023-00499-y EA JUL 2023	PR	n.a.
Oct, 2023	Mayorova, L and Kushnir, A and Sorokina, V and Pradhan, P and Radutnaya, M and Zhdanov, V and Petrova, M and Grechko, A and Mayorova, Larisa and Kushnir, Anastasia and Sorokina, Viktoria and Pradhan, Pranil and Radutnaya, Margarita and Zhdanov, Vasiliy and Petrova, Marina and Grechko, Andrey	Rapid Effects of BCI-Based Attention Training on Functional Brain Connectivity in Poststroke Patients: A Pilot Resting-State fMRI Study	2023	NEUROLOGY INTERNATIONAL	10.3390/neurolint15020033	NR	no fmri neurofeedback
Oct, 2023	Choi, YJ and Choi, EJ and Ko, E and Choi, Yun-Jung and Choi, Eun-Joo and Ko, Eunjung	Neurofeedback Effect on Symptoms of Posttraumatic Stress Disorder: A Systematic Review and Meta-Analysis	2023	APPLIED PSYCHOPHYSIOLOGY AND BIOFEEDBACK	10.1007/s10484-023-09593-3 EA JUN 2023	PR	n.a.
Oct, 2023	Huang, WC and Wu, W and Lucas, MV and Huang, HY and Wen, ZF and Li, YQ and Huang, Weichen and Wu, Wei and Lucas, Molly V. and Huang, Haiyun and Wen, Zhenfu and Li, Yuanqing	Neurofeedback Training With an Electroencephalogram-Based Brain-Computer Interface Enhances Emotion Regulation	2023	IEEE TRANSACTIONS ON AFFECTIVE COMPUTING	10.1109/TAFFC.2021.3134183	NR	no fmri neurofeedback
Oct, 2023	Kerick, SE and Asbee, J and Spangler, DP and Brooks, JB and Garcia, JO and Parsons, TD and Bannerjee, N and Robucci, R and Kerick, Scott D. and Asbee, Justin and Spangler, Derek and Brooks, Justin and Garcia, Javier and Parsons, Thomas and Bannerjee, Nilanjan and Robucci, Ryan	Neural and behavioral adaptations to frontal theta neurofeedback training: A proof of concept study	2023	PLOS ONE	10.1371/journal.pone.0283418	NR	no fmri neurofeedback
Oct, 2023	Zhu, ZQ and Wang, SB and Lee, TMC and Zhang, RB and Zhu, Ziqing and Wang, Sibin and Lee, Tatia M. C. and Zhang, Ruibin	Habenula functional connectivity variability increases with disease severity in individuals with major depression	2023	JOURNAL OF AFFECTIVE DISORDERS	10.1016/j.jad.2023.04.082 EA APR 2023	NR	no fmri neurofeedback
Oct, 2023	Yadav, H and Maini, S and Yadav, Hitesh and Maini, Surita	Electroencephalogram based brain-computer interface: Applications, challenges, and opportunities	2023	MULTIMEDIA TOOLS AND APPLICATIONS	10.1007/s11042-023-15653-x EA MAY 2023	NR	no fmri neurofeedback
Oct, 2023	Adhia, DB and Mani, R and Mathew, J and O'Leary, F and Smith, M and Vanneste, S and De Ridder, D and Adhia, Divya Bharatkumar and Mani, Ramakrishnan and Mathew, Jerin and O'Leary, Finella and Smith, Mark and Vanneste, Sven and De Ridder, Dirk	Exploring electroencephalographic infraslow neurofeedback treatment for chronic low back pain: a double-blinded safety and feasibility randomized placebo-controlled trial	2023	SCIENTIFIC REPORTS	10.1038/s41598-023-28344-2	NR	no fmri neurofeedback
Oct, 2023	Nicholson, AA and Densmore, M and Frewen, PA and Neufeld, RWJ and Théberge, J and Jetly, R and Lanius, RA and Ros, T and Nicholson, Andrew A. and Densmore, Maria and Frewen, Paul A. and Neufeld, Richard W. J. and Theberge, Jean and Jetly, Rakesh and Lanius, Ruth A. and Ros, Tomas	Homeostatic normalization of alpha brain rhythms within the default-mode network and reduced symptoms in post-traumatic stress disorder following a randomized controlled trial of electroencephalogram neurofeedback	2023	BRAIN COMMUNICATIONS	10.1093/braincomms/fcad068	NR	no fmri neurofeedback
Oct, 2023	Nenning, KH and Xu, T and Franco, AR and Swallow, KM and Tambini, A and Margulies, DS and Smallwood, J and Colcombe, SJ and Milham, MP and Nenning, Karl-Heinz and Xu, Ting and Franco, Alexandre R. and Swallow, Khena M. and Tambini, Arielle and Margulies, Daniel S. and Smallwood, Jonathan and Colcombe, Stanley J. and Milham, Michael P.	Omnipresence of the sensorimotor-association axis topography in the human connectome	2023	NEUROIMAGE	10.1016/j.neuroimage.2023.120059 EA APR 2023	NR	no fmri neurofeedback
Oct, 2023	Chikhi, S and Matton, N and Sanna, M and Blanchet, S and Chikhi, Samy and Matton, Nadine and Sanna, Marie and Blanchet, Sophie	Mental strategies and resting state EEG: Effect on high alpha amplitude modulation by neurofeedback in healthy young adults	2023	BIOLOGICAL PSYCHOLOGY	10.1016/j.biopsycho.2023.108521 EA FEB 2023	NR	no fmri neurofeedback
Oct, 2023	Krishnamurthy, K and Chan, MMY and Han, YMY and Krishnamurthy, Karthikeyan and Chan, Melody M. Y. and Han, Yvonne M. Y.	Neural substrates underlying effortful control deficit in autism spectrum disorder: a meta-analysis of fMRI studies	2022	SCIENTIFIC REPORTS	10.1038/s41598-022-25051-2	NR	no fmri neurofeedback
Oct, 2023	Kahnt, T and Kahnt, Thorsten	Computationally Informed Interventions for Targeting Compulsive Behaviors	2023	BIOLOGICAL PSYCHIATRY	10.1016/j.biopsych.2022.08.028 EA MAR 2023	PR	n.a.
Oct, 2023	Colenbier, N and Sareen, E and Puntas, TD and Griffa, A and Pellegrino, G and Mantini, D and Marinazzo, D and Arcara, G and Amico, E and Colenbier, Nigel and Sareen, Ekansh and Puntas, Tamara del-Aguila and Griffa, Alessandra and Pellegrino, Giovanni and Mantini, Dante and Marinazzo, Daniele and Arcara, Giorgio and Amico, Enrico	Task matters: Individual MEG signatures from naturalistic and neurophysiological brain states	2023	NEUROIMAGE	10.1016/j.neuroimage.2023.120021 EA MAR 2023	NR	general methods
Oct, 2023	Onagawa, R and Onagawa, Y and Hagura, N and Takemi, M and Onagawa, Ryoji and Onagawa, Yoshihito and Hagura, Nobuhiro and Takemi, Mitsuaki	An investigation of the effectiveness of neurofeedback training on motor performance in healthy adults: A systematic review and meta-analysis	2023	NEUROIMAGE	10.1016/j.neuroimage.2023.120000 EA MAR 2023	PR	n.a.
Oct, 2023	Coleman, SC and Seedat, ZA and Whittaker, AC and Lenartowicz, A and Mullinger, KJ and Coleman, Sebastian C. and Seedat, Zelekha A. and Whittaker, Anna C. and Lenartowicz, Agatha and Mullinger, Karen J.	Beyond the Beta Rebound: Post-Task Responses in Oscillatory Activity follow Cessation of Working Memory Processes	2023	NEUROIMAGE	10.1016/j.neuroimage.2022.119801	NR	no fmri neurofeedback
Oct, 2023	Sharma, PC and Raja, R and Vishwakarma, SK and Shankar, VG and Sharma, Prakash Chandra and Raja, Rohit and Vishwakarma, Santosh Kumar and Shankar, Venkatesh Gauri	Demystifying Cognitive Informatics and its Applications in Brain-Computer Interface	2023	WIRELESS PERSONAL COMMUNICATIONS	10.1007/s11277-023-10192-y EA FEB 2023	NR	no fmri neurofeedback
Oct, 2023	Abed, M and Mansureh, HH and Masoud, GAL and Elaheh, H and Mohammad-Hossein, NHK and Yamin, BD and Abdol-Hossein, V and Abed, Mahdavi and Mansureh, Haj-Hosseini and Masoud, Gholam-Ali Lavasani and Elaheh, Hejazi and Mohammad-Hossein, Nili H. K. and Yamin, Bagheri Davisaraei and Abdol-Hossein, Vahabie	Construction of Meta-Thinking Educational Program Based on Mental-Brain Simulation (<i>MTMBS</i>) and Evaluating its Effectiveness on Executive Functions, Emotion Regulation, and Impulsivity in Children With ADHD: A Resting-State Functional MRI Study	2023	JOURNAL OF ATTENTION DISORDERS	10.1177/10870547231155436 EA FEB 2023	NR	no fmri neurofeedback
Oct, 2023	Yankouskaya, A and Williamson, R and Stacey, C and Totman, JJ and Massey, H and Yankouskaya, Ala and Williamson, Ruth and Stacey, Cameron and Totman, John James and Massey, Heather	Short-Term Head-Out Whole-Body Cold-Water Immersion Facilitates Positive Affect and Increases Interaction between Large-Scale Brain Networks	2023	BIOLOGY-BASEL	10.3390/biology12020211	NR	no fmri neurofeedback
Oct, 2023	Singh, SP and Mishra, S and Gupta, S and Padmanabhan, P and Jia, L and Colin, TKA and Tsai, YT and Kejia, T and Sankarapillai, P and Mohan, A and Gulyás, B and Singh, Satya P. and Mishra, Sachin and Gupta, Sukrit and Padmanabhan, Parasuraman and Jia, Lu and Colin, Teo Kok Ann and Tsai, Yeo Tseng and Kejia, Teo and Sankarapillai, Pramod and Mohan, Anand and Gulyas, Balazs	Functional Mapping of the Brain for Brain-Computer Interfacing: A Review	2023	ELECTRONICS	10.3390/electronics12030604	PR	n.a.
Oct, 2023	Pereira, DJ and Sayal, A and Pereira, J and Morais, S and Macedo, A and Direito, B and Castelo-Branco, M and Pereira, Daniela Jardim and Sayal, Alexandre and Pereira, Joao and Morais, Sofia and Macedo, Antonio and Direito, Bruno and Castelo-Branco, Miguel	Neurofeedback-dependent influence of the ventral striatum using a working memory paradigm targeting the dorsolateral prefrontal cortex	2023	FRONTIERS IN BEHAVIORAL NEUROSCIENCE	10.3389/fnbeh.2023.1014223	PR	n.a.
Oct, 2023	Li, MJ and Lindenmuth, M and Tarnai, K and Lee, J and King-Casas, B and Kim-Spoon, J and Deater-Deckard, K and Li, Mengjiao and Lindenmuth, Morgan and Tarnai, Kathryn and Lee, Jacob and King-Casas, Brooks and Kim-Spoon, Jungmeen and Deater-Deckard, Kirby	Development of cognitive control during adolescence: The integrative effects of family socioeconomic status and parenting behaviors	2022	DEVELOPMENTAL COGNITIVE NEUROSCIENCE	10.1016/j.dcn.2022.101139	NR	no fmri neurofeedback
Oct, 2023	Kvamme, TL and Sarmanlu, M and Overgaard, M and Kvamme, Timo L. and Sarmanlu, Mesud and Overgaard, Morten	Doubting the double-blind: Introducing a questionnaire for awareness of experimental purposes in neurofeedback studies	2022	CONSCIOUSNESS AND COGNITION	10.1016/j.concog.2022.103381	PR	n.a.
Oct, 2023	Yin, ZC and Wan, YH and Fang, H and Li, L and Wang, T and Wang, Z and Tan, DP and Yin, Zichao and Wan, Yuehua and Fang, Hui and Li, Lin and Wang, Tong and Wang, Zheng and Tan, Dapeng	Bibliometric analysis on Brain-computer interfaces in a 30-year period	2023	APPLIED INTELLIGENCE	10.1007/s10489-022-04226-4 EA DEC 2022	NR	wrong publication type
Oct, 2023	Girges, C and Vijiaratnam, N and Zrinzo, L and Ekanayake, J and Foltynie, T and Girges, Christine and Vijiaratnam, Nirosen and Zrinzo, Ludvic and Ekanayake, Jinendra and Foltynie, Thomas	Volitional Control of Brain Motor Activity and Its Therapeutic Potential	2022	NEUROMODULATION	10.1016/j.neurom.2022.01.007 EA DEC 2022	PR	n.a.
Oct, 2023	Yanagisawa, T and Fukuma, R and Seymour, B and Tanaka, M and Yamashita, O and Hosomi, K and Kishima, H and Kamitani, Y and Saitoh, Y and Yanagisawa, Takufumi and Fukuma, Ryohei and Seymour, Ben and Tanaka, Masataka and Yamashita, Okito and Hosomi, Koichi and Kishima, Haruhiko and Kamitani, Yukiyasu and Saitoh, Youichi	Neurofeedback Training without Explicit Phantom Hand Movements and Hand-Like Visual Feedback to Modulate Pain: A Randomized Crossover Feasibility Trial	2022	JOURNAL OF PAIN	10.1016/j.jpain.2022.07.009 EA DEC 2022	PR	n.a.
Oct, 2023	Wüthrich, F and Lefebvre, S and Nadesalingam, N and Bernard, JA and Mittal, VA and Shankman, SA and Walther, S and Wuethrich, Florian and Lefebvre, Stephanie and Nadesalingam, Niluja and Bernard, Jessica A. and Mittal, Vijay A. and Shankman, Stewart A. and Walther, Sebastian	Test-retest reliability of a finger-tapping fMRI task in a healthy population	2023	EUROPEAN JOURNAL OF NEUROSCIENCE	10.1111/ejn.15865 EA NOV 2022	NR	no fmri neurofeedback
Oct, 2023	McAdams, CJ and Efseroff, B and McCoy, J and Ford, L and Timko, CA and McAdams, Carrie J. and Efseroff, Brayden and McCoy, Jordan and Ford, Lauren and Timko, C. Alix	Social Processing in Eating Disorders: Neuroimaging Paradigms and Research Domain Organizational Constructs	2022	CURRENT PSYCHIATRY REPORTS	10.1007/s11920-022-01395-4 EA NOV 2022	NR	no fmri neurofeedback
Oct, 2023	Datko, M and Lutz, J and Gawande, R and Comeau, A and To, MN and Desel, T and Gan, J and Desbordes, G and Napadow, V and Schuman-Olivier, Z and Datko, Michael and Lutz, Jacqueline and Gawande, Richa and Comeau, Alexandra and To, My Ngoc and Desel, Tenzin and Gan, Jenny and Desbordes, Gaelle and Napadow, Vitaly and Schuman-Olivier, Zev	Increased insula response to interoceptive attention following mindfulness training is associated with increased body trusting among patients with depression	2022	PSYCHIATRY RESEARCH-NEUROIMAGING	10.1016/j.pscychresns.2022.111559 EA OCT 2022	NR	no fmri neurofeedback
Oct, 2023	Leibovitz, R and Osin, J and Wolf, L and Gurevitch, G and Hendler, T and Leibovitz, Rotem and Osin, Jhonathan and Wolf, Lior and Gurevitch, Guy and Hendler, Talma	fMRI Neurofeedback Learning Patterns are Predictive of Personal and Clinical Traits	2022	MEDICAL IMAGE COMPUTING AND COMPUTER ASSISTED INTERVENTION, MICCAI 2022, PT I	10.1007/978-3-031-16431-6_27	PR	n.a.
Oct, 2023	Trambaiolli, LR and Cassani, R and Biazoli, CE and Cravo, AM and Sato, JR and Falk, TH and Trambaiolli, Lucas R. R. and Cassani, Raymundo and Biazoli Jr, Claudinei E. E. and Cravo, Andre M. and Sato, Joao R. and Falk, Tiago H. H.	Multimodal resting-state connectivity predicts affective neurofeedback performance	2022	FRONTIERS IN HUMAN NEUROSCIENCE	10.3389/fnhum.2022.977776	NR	no fmri neurofeedback
Oct, 2023	Legeay, S and Caetano, G and Figueiredo, P and Vourvopoulos, A and Legeay, Simon and Caetano, Gustavo and Figueiredo, Patricia and Vourvopoulos, Athanasios GP IEEE	NeuXus: A Biosignal Processing and Classification Pipeline for Real-Time Brain-Computer Interaction	2022	2022 IEEE 21ST MEDITERRANEAN ELECTROTECHNICAL CONFERENCE (IEEE MELECON 2022)	10.1109/MELECON53508.2022.9842925	NR	no fmri neurofeedback
Oct, 2023	Patil, AU and Madathil, D and Fan, YT and Tzeng, OJL and Huang, CM and Huang, HW and Patil, Abhishek Uday and Madathil, Deepa and Fan, Yang-Tang and Tzeng, Ovid J. L. and Huang, Chih-Mao and Huang, Hsu-Wen	Neurofeedback for the Education of Children with ADHD and Specific Learning Disorders: A Review	2022	BRAIN SCIENCES	10.3390/brainsci12091238	NR	no fmri neurofeedback
Oct, 2023	Ahrweiler, N and Santana-Gonzalez, C and Zhang, N and Quandt, G and Ashtiani, N and Liu, GM and Engstrom, M and Schultz, E and Liengswangwong, R and Teoh, JY and Kozachok, K and Quevedo, K and Ahrweiler, Natasha and Santana-Gonzalez, Carmen and Zhang, Na and Quandt, Grace and Ashtiani, Nikki and Liu, Guanmin and Engstrom, Maggie and Schultz, Erika and Liengswangwong, Ryan and Teoh, Jia Yuan and K…	Neural Activity Associated with Symptoms Change in Depressed Adolescents following Self-Processing Neurofeedback	2022	BRAIN SCIENCES	10.3390/brainsci12091128	PR	n.a.
Oct, 2023	Turner, RP and Turner, Robert P.	Biofeedback and Health Evidence-Based Biofeedback and Neurofeedback for People with Epilepsy and Seiz	2022	POLICY INSIGHTS FROM THE BEHAVIORAL AND BRAIN SCIENCES	10.1177/23727322221108508	PR	n.a.
Oct, 2023	Taylor, RL and Barch, DM and Taylor, Rita L. and Barch, Deanna M.	Inhibitory control within the context of early life poverty and implications for outcomes	2022	NEUROSCIENCE AND BIOBEHAVIORAL REVIEWS	10.1016/j.neubiorev.2022.104778 EA JUL 2022	NR	no fmri neurofeedback
Oct, 2023	Putri, F and Luca, IS and Pedro, JAG and Ding, H and Vuckovic, A and Putri, Finda and Luca, Ioana Susnoschi and Pedro, Jorge Abdullah Garcia and Ding, Hao and Vuckovic, Aleksandra	Winners and losers in brain computer interface competitive gaming: directional connectivity analysis	2022	JOURNAL OF NEURAL ENGINEERING	10.1088/1741-2552/ac8451	NR	no fmri neurofeedback
Oct, 2023	Mathew, J and Adhia, DB and Smith, ML and De Ridder, D and Mani, R and Mathew, Jerin and Adhia, Divya Bharatkumar and Smith, Mark Llewellyn and De Ridder, Dirk and Mani, Ramakrishnan	Source localized infraslow neurofeedback training in people with chronic painful knee osteoarthritis: A randomized, double-blind, sham-controlled feasibility clinical trial	2022	FRONTIERS IN NEUROSCIENCE	10.3389/fnins.2022.899772	NR	no fmri neurofeedback
Oct, 2023	Lubianiker, N and Paret, C and Dayan, P and Hendler, T and Lubianiker, Nitzan and Paret, Christian and Dayan, Peter and Hendler, Talma	Neurofeedback through the lens of reinforcement learning	2022	TRENDS IN NEUROSCIENCES	10.1016/j.tins.2022.03.008 EA JUL 2022	PR	n.a.
Oct, 2023	Arina, GA and Dobrushina, OR and Shvetsova, ET and Osina, ED and Meshkov, GA and Aziatskaya, GA and Trofimova, AK and Efremova, IN and Martunov, SE and Nikolaeva, VV and Arina, Galina A. and Dobrushina, Olga R. and Shvetsova, Elizaveta T. and Osina, Ekaterina D. and Meshkov, Georgy A. and Aziatskaya, Guzel A. and Trofimova, Alexandra K. and Efremova, Inga N. and Martunov, Sergey E. and Nikolaeva,…	Infra-Low Frequency Neurofeedback in Tension-Type Headache: A Cross-Over Sham-Controlled Study	2022	FRONTIERS IN HUMAN NEUROSCIENCE	10.3389/fnhum.2022.891323	NR	no fmri neurofeedback
Oct, 2023	Martín-Fernández, J and Gabarrós, A and Fernandez-Coello, A and Martin-Fernandez, Jesus and Gabarros, Andreu and Fernandez-Coello, Alejandro	Intraoperative Brain Mapping in Multilingual Patients: What Do We Know and Where Are We Going?	2022	BRAIN SCIENCES	10.3390/brainsci12050560	NR	no fmri neurofeedback
Oct, 2023	Cortese, A and Cortese, Aurelio	Metacognitive resources for adaptive learning	2022	NEUROSCIENCE RESEARCH	10.1016/j.neures.2021.09.003 EA APR 2022	PR	n.a.
Oct, 2023	Fine, NB and Schwartz, N and Hendler, T and Gonen, T and Sheppes, G and Fine, Naomi B. and Schwartz, Naama and Hendler, Talma and Gonen, Tal and Sheppes, Gal	Neural Indices of Emotion Regulatory Implementation Correlate With Behavioral Regulatory Selection: Proof-of-Concept Investigation	2022	FRONTIERS IN BEHAVIORAL NEUROSCIENCE	10.3389/fnbeh.2022.835253	NR	no fmri neurofeedback
Oct, 2023	Mourgues, C and Hammer, A and Fisher, V and Kafadar, E and Quagan, B and Bien, C and Jaeger, H and Thomas, R and Sibarium, E and Negreira, AM and Sarisik, E and Polisetty, V and Eken, HN and Imtiaz, A and Niles, H and Sheldon, AD and Powers, AR and Mourgues, Catalina and Hammer, Allison and Fisher, Victoria and Kafadar, Eren and Quagan, Brittany and Bien, Claire and Jaeger, Hale and Thomas, Rigi …	Measuring Voluntary Control Over Hallucinations: The Yale Control Over Perceptual Experiences (COPE) Scales	2022	SCHIZOPHRENIA BULLETIN	10.1093/schbul/sbab144	NR	no fmri neurofeedback
Oct, 2023	Casado-Aranda, LA and Sanchez-Fernandez, J and Ibanez-Zapata, JA and Casado-Aranda, Luis-Alberto and Sanchez-Fernandez, Juan and Ibanez-Zapata, Jose-Angel	It is all about our impulsiveness - How consumer impulsiveness modulates neural evaluation of hedonic and utilitarian banners	2022	JOURNAL OF RETAILING AND CONSUMER SERVICES	10.1016/j.jretconser.2022.102997 EA APR 2022	NR	no fmri neurofeedback
Oct, 2023	Navi, FFT and Heysieattalab, S and Ramanathan, DS and Raoufy, MR and Nazari, MA and Navi, Farhad Farkhondeh Tale and Heysieattalab, Soomaayeh and Ramanathan, Dhakshin S. and Raoufy, Mohammad Reza and Nazari, Mohammad Ali	Closed-loop Modulation of the Self-regulating Brain: A Review on Approaches, Emerging Paradigms, and Experimental Designs	2022	NEUROSCIENCE	10.1016/j.neuroscience.2021.12.004 EA FEB 2022	PR	n.a.
Oct, 2023	Czyz, SH and Marusiak, J and Klobusiaková, P and Sajdlová, Z and Rektorová, I and Czyz, Stanislaw H. and Marusiak, Jaroslaw and Klobusiakova, Patricia and Sajdlova, Zuzana and Rektorova, Irena	Neuroplasticity in Motor Learning Under Variable and Constant Practice Conditions-Protocol of Randomized Controlled Trial	2022	FRONTIERS IN HUMAN NEUROSCIENCE	10.3389/fnhum.2022.773730	NR	no fmri neurofeedback
Oct, 2023	Ramot, M and Martin, A and Ramot, Michal and Martin, Alex	Closed-loop neuromodulation for studying spontaneous activity and causality	2022	TRENDS IN COGNITIVE SCIENCES	10.1016/j.tics.2022.01.008 EA MAR 2022	PR	n.a.
Oct, 2023	Lipp, I and Mole, JP and Subramanian, L and Linden, DEJ and Metzler-Baddeley, C and Lipp, Ilona and Mole, Jilu Princy and Subramanian, Leena and Linden, David E. J. and Metzler-Baddeley, Claudia	Investigating the Anatomy and Microstructure of the Dentato-rubro-thalamic and Subthalamo-ponto-cerebellar Tracts in Parkinson's Disease	2022	FRONTIERS IN NEUROLOGY	10.3389/fneur.2022.793693	NR	no fmri neurofeedback
Oct, 2023	Powers, A and Hinojosa, CA and Stevens, JS and Harvey, B and Pas, P and Rothbaum, BO and Ressler, KJ and Jovanovic, T and van Rooij, SJH and Powers, Abigail and Hinojosa, Cecilia A. and Stevens, Jennifer S. and Harvey, Brandon and Pas, Pascal and Rothbaum, Barbara O. and Ressler, Kerry J. and Jovanovic, Tanja and van Rooij, Sanne J. H.	Right inferior frontal gyrus and ventromedial prefrontal activation during response inhibition is implicated in the development of PTSD symptoms	2022	EUROPEAN JOURNAL OF PSYCHOTRAUMATOLOGY	10.1080/20008198.2022.2059993	NR	no fmri neurofeedback
Oct, 2023	Sacu, S and Wackerhagen, C and Erk, S and Romanczuk-Seiferth, N and Schwarz, K and Schweiger, JI and Tost, H and Meyer-Lindenberg, A and Heinz, A and Razi, A and Walter, H and Sacu, Seda and Wackerhagen, Carolin and Erk, Susanne and Romanczuk-Seiferth, Nina and Schwarz, Kristina and Schweiger, Janina, I and Tost, Heike and Meyer-Lindenberg, Andreas and Heinz, Andreas and Razi, Adeel and Walter, H…	Effective connectivity during face processing in major depression - distinguishing markers of pathology, risk, and resilience	2023	PSYCHOLOGICAL MEDICINE	10.1017/S0033291722000824 EA APR 2022	NR	no fmri neurofeedback
Oct, 2023	de Klerk, MT and Smeets, PAM and la Fleur, SE and de Klerk, M. T. and Smeets, P. A. M. and la Fleur, S. E.	Inhibitory control as a potential treatment target for obesity	2023	NUTRITIONAL NEUROSCIENCE	10.1080/1028415X.2022.2053406 EA MAR 2022	PR	n.a.
Oct, 2023	Brandtner, A and Antons, S and King, DL and Potenza, MN and Tang, YY and Blycker, GR and Brand, M and Liebherr, M and Brandtner, Annika and Antons, Stephanie and King, Daniel L. and Potenza, Marc N. and Tang, Yi-Yuan and Blycker, Gretchen R. and Brand, Matthias and Liebherr, Magnus	A Preregistered, Systematic Review Considering Mindfulness-Based Interventions and Neurofeedback for Targeting Affective and Cognitive Processes in Behavioral Addictions	2022	CLINICAL PSYCHOLOGY-SCIENCE AND PRACTICE	10.1037/cps0000075 EA MAR 2022	NR	no fmri neurofeedback
Oct, 2023	Alba, G and Terrasa, JL and Vila, J and Montoya, P and Muñoz, MA and Alba, Guzman and Terrasa, Juan L. and Vila, Jaime and Montoya, Pedro and Munoz, Miguel A.	EEG-heart rate connectivity changes after sensorimotor rhythm neurofeedback training: Ancillary study	2022	NEUROPHYSIOLOGIE CLINIQUE-CLINICAL NEUROPHYSIOLOGY	10.1016/j.neucli.2021.11.003 EA FEB 2022	NR	no fmri neurofeedback
Oct, 2023	Mirifar, A and Keil, A and Ehrlenspiel, F and Mirifar, Arash and Keil, Andreas and Ehrlenspiel, Felix	Neurofeedback and neural self-regulation: a new perspective based on allostasis	2022	REVIEWS IN THE NEUROSCIENCES	10.1515/revneuro-2021-0133 EA FEB 2022	PR	n.a.
Oct, 2023	Barth, B and Mayer-Carius, K and Strehl, U and Wyckoff, SN and Haeussinger, FB and Fallgatter, AJ and Ehlis, AC and Barth, Beatrix and Mayer-Carius, Kerstin and Strehl, Ute and Wyckoff, Sarah N. and Haeussinger, Florian B. and Fallgatter, Andreas J. and Ehlis, Ann-Christine	A randomized-controlled neurofeedback trial in adult attention-deficit/hyperactivity disorder	2021	SCIENTIFIC REPORTS	10.1038/s41598-021-95928-1	NR	no fmri neurofeedback
Oct, 2023	Malach, R and Malach, Rafael	Local neuronal relational structures underlying the contents of human conscious experience	2021	NEUROSCIENCE OF CONSCIOUSNESS	10.1093/nc/niab028	NR	no fmri neurofeedback
Oct, 2023	Chen, ZY and Zhang, R and Xie, JW and Liu, PW and Zhang, CY and Zhao, J and Laplante, JP and Feng, TY and Chen, Zhiyi and Zhang, Rong and Xie, Jiawei and Liu, Peiwei and Zhang, Chenyan and Zhao, Jia and Laplante, Justin Paul and Feng, Tingyong	Hybrid brain model accurately predict human procrastination behavior	2022	COGNITIVE NEURODYNAMICS	10.1007/s11571-021-09765-z EA JAN 2022	NR	no fmri neurofeedback
Oct, 2023	Zhang, RB and Tam, SKTS and Wong, NML and Wu, JS and Tao, J and Chen, LD and Lin, KG and Lee, TMC and Zhang, Ruibin and Tam, Sammi-Kenzie T. S. and Wong, Nichol M. L. and Wu, Jingsong and Tao, Jing and Chen, Lidian and Lin, Kangguang and Lee, Tatia M. C.	Aberrant functional metastability and structural connectivity are associated with rumination in individuals with major depressive disorder	2022	NEUROIMAGE-CLINICAL	10.1016/j.nicl.2021.102916 EA DEC 2021	NR	no fmri neurofeedback
Oct, 2023	Godet, A and Fortier, A and Bannier, E and Coquery, N and Val-Laillet, D and Godet, Ambre and Fortier, Alexandra and Bannier, Elise and Coquery, Nicolas and Val-Laillet, David	Interactions between emotions and eating behaviors: Main issues, neuroimaging contributions, and innovative preventive or corrective strategies	2022	REVIEWS IN ENDOCRINE & METABOLIC DISORDERS	10.1007/s11154-021-09700-x EA JAN 2022	PR	n.a.
Oct, 2023	Pierce, ZP and Black, JM and Pierce, Zachary P. and Black, Jessica M.	The Neurophysiology Behind Trauma-Focused Therapy Modalities Used to Treat Post-Traumatic Stress Disorder Across the Life Course: A Systematic Review	2023	TRAUMA VIOLENCE & ABUSE	10.1177/15248380211048446 EA DEC 2021	PR	n.a.
Oct, 2023	Carr, SJA and Chen, WC and Fondran, J and Friel, H and Sanchez-Gonzalez, J and Zhang, J and Tatsuoka, C and Carr, Sarah J. A. and Chen, Weicong and Fondran, Jeremy and Friel, Harry and Sanchez-Gonzalez, Javier and Zhang, Jing and Tatsuoka, Curtis	Early Stopping in Experimentation With Real-Time Functional Magnetic Resonance Imaging Using a Modified Sequential Probability Ratio Test	2021	FRONTIERS IN NEUROSCIENCE	10.3389/fnins.2021.643740	NR	no fmri neurofeedback
Oct, 2023	Stefano, CA and Attux, R and Castellano, G and Stefano Filho, Carlos A. and Attux, Romis and Castellano, Gabriela	Actual, sham and no-feedback effects in motor imagery practice	2022	BIOMEDICAL SIGNAL PROCESSING AND CONTROL	10.1016/j.bspc.2021.103262 EA OCT 2021	NR	no fmri neurofeedback
Oct, 2023	Sun, JN and He, J and Gao, XR and Sun, Jingnan and He, Jing and Gao, Xiaorong	Neurofeedback Training of the Control Network Improves Children's Performance with an SSVEP-based BCI	2021	NEUROSCIENCE	10.1016/j.neuroscience.2021.08.010 EA NOV 2021	NR	no fmri neurofeedback
Oct, 2023	Chen, HY and Meng, LF and Yu, YW and Chen, CC and Hung, LY and Lin, SC and Chi, HJ and Chen, Hsin-Yung and Meng, Ling-Fu and Yu, Yawen and Chen, Chen-Chi and Hung, Li-Yu and Lin, Shih-Che and Chi, Huang-Ju	Developmental Traits of Impulse Control Behavior in School Children under Controlled Attention, Motor Function, and Perception	2021	CHILDREN-BASEL	10.3390/children8100922	NR	no fmri neurofeedback
Oct, 2023	Yatziv, T and Vancor, EA and Bunderson, M and Rutherford, HJV and Yatziv, Tal and Vancor, Emily A. and Bunderson, Madison and Rutherford, Helena J., V	Maternal perinatal anxiety and neural responding to infant affective signals: Insights, challenges, and a road map for neuroimaging research	2021	NEUROSCIENCE AND BIOBEHAVIORAL REVIEWS	10.1016/j.neubiorev.2021.09.043 EA SEP 2021	NR	no fmri neurofeedback
Oct, 2023	Hou, X and Xiao, X and Gong, YL and Li, Z and Chen, AT and Zhu, CZ and Hou, Xin and Xiao, Xiang and Gong, Yilong and Li, Zheng and Chen, Antao and Zhu, Chaozhe	Functional Near-Infrared Spectroscopy Neurofeedback Enhances Human Spatial Memory	2021	FRONTIERS IN HUMAN NEUROSCIENCE	10.3389/fnhum.2021.681193	NR	no fmri neurofeedback
Oct, 2023	Renton, AI and Painter, DR and Mattingley, JB and Renton, Angela, I and Painter, David R. and Mattingley, Jason B.	Implicit Neurofeedback Training of Feature-Based Attention Promotes Biased Sensory Processing during Integrative Decision-Making	2021	JOURNAL OF NEUROSCIENCE	10.1523/JNEUROSCI.0243-21.2021	PR	n.a.
Oct, 2023	Alves, RMB and da Silva, MNF and Schmitz, EA and Alencar, AJ and Montaleao Brum Alves, Renato and Ferreira da Silva, Monica and Assis Schmitz, Eber and Juarez Alencar, Antonio	Trends, Limits, and Challenges of Computer Technologies in Attention Deficit Hyperactivity Disorder Diagnosis and Treatment	2022	CYBERPSYCHOLOGY BEHAVIOR AND SOCIAL NETWORKING	10.1089/cyber.2020.0867 EA SEP 2021	PR	n.a.
Oct, 2023	Sewaybricker, LE and Melhorn, SJ and Rosenbaum, JL and Askren, MK and Tyagi, V and Webb, MF and De Leon, MRB and Grabowski, TJ and Schur, EA and Sewaybricker, Leticia E. and Melhorn, Susan J. and Rosenbaum, Jennifer L. and Askren, Mary K. and Tyagi, Vidhi and Webb, Mary F. and De Leon, Mary Rosalynn B. and Grabowski, Thomas J. and Schur, Ellen A.	Reassessing relationships between appetite and adiposity in people at risk of obesity: A twin study using fMRI	2021	PHYSIOLOGY & BEHAVIOR	10.1016/j.physbeh.2021.113504 EA JUN 2021	NR	no fmri neurofeedback
Oct, 2023	Parkinson, C and Parkinson, Carolyn	Computational methods in social neuroscience: recent advances, new tools and future directions	2021	SOCIAL COGNITIVE AND AFFECTIVE NEUROSCIENCE	10.1093/scan/nsab073 EA JUN 2021	PR	n.a.
Oct, 2023	Ng, SK and Urquhart, DM and Fitzgerald, PB and Kirkovski, M and Cicuttini, FM and Maller, JJ and Enticott, PG and Rossell, SL and Fitzgibbon, BM and Ng, Sin Ki and Urquhart, Donna M. and Fitzgerald, Paul B. and Kirkovski, Melissa and Cicuttini, Flavia M. and Maller, Jerome J. and Enticott, Peter G. and Rossell, Susan L. and Fitzgibbon, Bernadette M.	Neural activity during cognitive reappraisal in chronic low back pain: a preliminary study	2021	SCANDINAVIAN JOURNAL OF PAIN	10.1515/sjpain-2020-0146	NR	no fmri neurofeedback
Oct, 2023	Lu, HY and Lorenc, ES and Zhu, HL and Kilmarx, J and Sulzer, J and Xie, C and Tobler, PN and Watrous, AJ and Orsborn, AL and Lewis-Peacock, J and Santacruz, SR and Lu, Hung-Yun and Lorenc, Elizabeth S. and Zhu, Hanlin and Kilmarx, Justin and Sulzer, James and Xie, Chong and Tobler, Philippe N. and Watrous, Andrew J. and Orsborn, Amy L. and Lewis-Peacock, Jarrod and Santacruz, Samantha R.	Multi-scale neural decoding and analysis	2021	JOURNAL OF NEURAL ENGINEERING	10.1088/1741-2552/ac160f	PR	n.a.
Oct, 2023	Cortese, A and Yamamoto, A and Hashemzadeh, M and Sepulveda, P and Kawato, M and De Martino, B and Cortese, Aurelio and Yamamoto, Asuka and Hashemzadeh, Maryam and Sepulveda, Pradyumna and Kawato, Mitsuo and De Martino, Benedetto	Value signals guide abstraction during learning	2021	ELIFE	10.7554/eLife.68943	PR	n.a.
Oct, 2023	Ekhtiari, H and Kuplicki, R and Aupperle, RL and Paulus, MP and Ekhtiari, Hamed and Kuplicki, Rayus and Aupperle, Robin L. and Paulus, Martin P.	It is never as good the second time around: Brain areas involved in salience processing habituate during repeated drug cue exposure in treatment engaged abstinent methamphetamine and opioid users	2021	NEUROIMAGE	10.1016/j.neuroimage.2021.118180 EA JUN 2021	NR	no fmri neurofeedback
Oct, 2023	Bu, JJ and Liu, C and Gou, HX and Gan, HF and Cheng, Y and Liu, MY and Ni, R and Liang, Z and Cui, GB and Zeng, GQH and Zhang, XC and Bu, Junjie and Liu, Chang and Gou, Huixing and Gan, Hefan and Cheng, Yan and Liu, Mengyuan and Ni, Rui and Liang, Zhen and Cui, Guanbao and Zeng, Ginger Qinghong and Zhang, Xiaochu	A Novel Cognition-Guided Neurofeedback BCI Dataset on Nicotine Addiction	2021	FRONTIERS IN NEUROSCIENCE	10.3389/fnins.2021.647844	NR	no fmri neurofeedback
Oct, 2023	Chen, HT and Liu, J and Chen, YY and Salzwedel, A and Cornea, E and Gilmore, JH and Gao, W and Chen, Haitao and Liu, Janelle and Chen, Yuanyuan and Salzwedel, Andrew and Cornea, Emil and Gilmore, John H. and Gao, Wei	Developmental heatmaps of brain functional connectivity from newborns to 6-year-olds	2021	DEVELOPMENTAL COGNITIVE NEUROSCIENCE	10.1016/j.dcn.2021.100976 EA JUN 2021	NR	no fmri neurofeedback
Oct, 2023	Stefano, CA and Serrano, JI and Attux, R and Castellano, G and Rocon, E and del Castillo, MD and Stefano Filho, Carlos Alberto and Serrano, J. Ignacio and Attux, Romis and Castellano, Gabriela and Rocon, Eduardo and del Castillo, M. Dolores GP IEEE	Criteria for event-related (de)synchronization detection and feature consistency for motor imagery-based neuromodulation	2020	2020 IEEE 20TH INTERNATIONAL CONFERENCE ON BIOINFORMATICS AND BIOENGINEERING (BIBE 2020)	10.1109/BIBE50027.2020.00101	NR	no fmri neurofeedback
Oct, 2023	Tuckute, G and Hansen, ST and Kjaer, TW and Hansen, LK and Tuckute, Greta and Hansen, Sofie Therese and Kjaer, Troels Wesenberg and Hansen, Lars Kai	Real-Time Decoding of Attentional States Using Closed-Loop EEG Neurofeedback	2021	NEURAL COMPUTATION	10.1162/neco_a_01363	NR	no fmri neurofeedback
Oct, 2023	Gomes, PV and Marques, A and Donga, J and Sá, C and Correia, A and Pereira, J and Gomes, Paulo Veloso and Marques, Antonio and Donga, Joao and Sa, Catarina and Correia, Antonio and Pereira, Javier	Adaptive Model for Biofeedback Data Flows Management in the Design of Interactive Immersive Environments	2021	APPLIED SCIENCES-BASEL	10.3390/app11115067	NR	no fmri neurofeedback
Oct, 2023	Abdian, H and Rezaei, M and Eskandari, Z and Ramezani, S and Pirzeh, R and Dadashi, M and Abdian, Hassan and Rezaei, Mazaher and Eskandari, Zakaria and Ramezani, Shokoufeh and Pirzeh, Reza and Dadashi, Mohsen	The Effect of Quantitative Electroencephalography-Based Neurofeedback Therapy on Anxiety, Depression, and Emotion Regulation in People with Generalized Anxiety Disorder	2021	BASIC AND CLINICAL NEUROSCIENCE	10.32598/bcn.12.2.2378.1	NR	no fmri neurofeedback
Oct, 2023	Taesler, P and Rose, M and Taesler, Philipp and Rose, Michael	The modulation of neural insular activity by a brain computer interface differentially affects pain discrimination	2021	SCIENTIFIC REPORTS	10.1038/s41598-021-89206-3	NR	no fmri neurofeedback
Oct, 2023	Ha, OR and Lim, SL and Bruce, AS and Ha, Oh-Ryeong and Lim, Seung-Lark and Bruce, Amanda S.	Neural Mechanisms of Food Decision-Making in Children	2020	CURRENT NUTRITION REPORTS	10.1007/s13668-020-00321-5	NR	no fmri neurofeedback
Oct, 2023	Xie, A and Wu, QX and Yang, WFZ and Qi, C and Liao, YH and Wang, XY and Hao, W and Tang, YY and Liu, JB and Liu, TQ and Tang, JS and Xie, An and Wu, Qiuxia and Yang, Winson Fu Zun and Qi, Chang and Liao, Yanhui and Wang, Xuyi and Hao, Wei and Tang, Yi-Yuan and Liu, Jianbin and Liu, Tieqiao and Tang, Jinsong	Altered patterns of fractional amplitude of low-frequency fluctuation and regional homogeneity in abstinent methamphetamine-dependent users	2021	SCIENTIFIC REPORTS	10.1038/s41598-021-87185-z	NR	no fmri neurofeedback
Oct, 2023	Xia, MY and Xu, PF and Yang, YB and Jiang, WY and Wang, ZH and Gu, XL and Yang, MX and Li, DY and Li, SY and Dong, GJ and Wang, L and Wang, DF and Xia, Meiyun and Xu, Pengfei and Yang, Yuanbin and Jiang, Wenyu and Wang, Zehua and Gu, Xiaolei and Yang, Mingxi and Li, Deyu and Li, Shuyu and Dong, Guijun and Wang, Ling and Wang, Daifa	Frontoparietal Connectivity Neurofeedback Training for Promotion of Working Memory: An fNIRS Study in Healthy Male Participants	2021	IEEE ACCESS	10.1109/ACCESS.2021.3074220	NR	no fmri neurofeedback
Oct, 2023	Binyamin-Suissa, L and Hochman, S and Moyal, N and Henik, A and Binyamin-Suissa, Limor and Hochman, Shachar and Moyal, Natali and Henik, Avishai	Perspective taking effects are modulated by the valence of stimuli	2021	ACTA PSYCHOLOGICA	10.1016/j.actpsy.2021.103267 EA FEB 2021	NR	no fmri neurofeedback
Oct, 2023	Ellis, CT and Skalaban, LJ and Yates, TS and Turk-Browne, NB and Ellis, Cameron T. and Skalaban, Lena J. and Yates, Tristan S. and Turk-Browne, Nicholas B.	Attention recruits frontal cortex in human infants	2021	PROCEEDINGS OF THE NATIONAL ACADEMY OF SCIENCES OF THE UNITED STATES OF AMERICA	10.1073/pnas.2021474118	NR	no fmri neurofeedback
Oct, 2023	Yu, LL and Long, QS and Tang, YC and Yin, SH and Chen, ZJ and Zhu, CZ and Chen, AT and Yu, Linlin and Long, Quanshan and Tang, Yancheng and Yin, Shouhang and Chen, Zijun and Zhu, Chaozhe and Chen, Antao	Improving Emotion Regulation Through Real-Time Neurofeedback Training on the Right Dorsolateral Prefrontal Cortex: Evidence From Behavioral and Brain Network Analyses	2021	FRONTIERS IN HUMAN NEUROSCIENCE	10.3389/fnhum.2021.620342	NR	no fmri neurofeedback
Oct, 2023	Stefano, CA and Serrano, JI and Attux, R and Castellano, G and Rocon, E and del Castillo, MD and Stefano Filho, Carlos Alberto and Ignacio Serrano, Jose and Attux, Romis and Castellano, Gabriela and Rocon, Eduardo and del Castillo, Maria Dolores	Reorganization of Resting-State EEG Functional Connectivity Patterns in Children with Cerebral Palsy Following a Motor Imagery Virtual-Reality Intervention	2021	APPLIED SCIENCES-BASEL	10.3390/app11052372	NR	no fmri neurofeedback
Oct, 2023	Matsuda, D and Moriuchi, T and Ikio, Y and Mitsunaga, W and Fujiwara, K and Matsuo, M and Nakamura, J and Suzuki, T and Sugawara, K and Higashi, T and Matsuda, Daiki and Moriuchi, Takefumi and Ikio, Yuta and Mitsunaga, Wataru and Fujiwara, Kengo and Matsuo, Moemi and Nakamura, Jiro and Suzuki, Tomotaka and Sugawara, Kenichi and Higashi, Toshio	A Study on the Effect of Mental Practice Using Motor Evoked Potential-Based Neurofeedback	2021	FRONTIERS IN HUMAN NEUROSCIENCE	10.3389/fnhum.2021.637401	NR	no fmri neurofeedback
Oct, 2023	Trambaiolli, LR and Tossato, J and Cravo, AM and Biazoli, CE and Sato, JR and Trambaiolli, Lucas R. and Tossato, Juliana and Cravo, Andre M. and Biazoli, Claudinei E., Jr. and Sato, Joao R.	Subject-independent decoding of affective states using functional near-infrared spectroscopy	2021	PLOS ONE	10.1371/journal.pone.0244840	NR	no fmri neurofeedback
Oct, 2023	Muñoz-Moldes, S and Cleeremans, A and Munoz-Moldes, Santiago and Cleeremans, Axel	Delineating implicit and explicit processes in neurofeedback learning	2020	NEUROSCIENCE AND BIOBEHAVIORAL REVIEWS	10.1016/j.neubiorev.2020.09.003	PR	n.a.
Oct, 2023	Hampson, M and Ruiz, S and Ushiba, J and Hampson, Michelle and Ruiz, Sergio and Ushiba, Junichi	Neurofeedback	2020	NEUROIMAGE	10.1016/j.neuroimage.2019.116473	PR	n.a.
Oct, 2023	Denson, TF and Denson, Thomas F.	Breaking the Cycle of Violent Crime and Punishment: The Promise of Neuronormalization	2021	SOCIAL ISSUES AND POLICY REVIEW	10.1111/sipr.12076 EA DEC 2020	NR	no fmri neurofeedback
Oct, 2023	Pereira, J and Direito, B and Sayal, A and Ferreira, C and Castelo-Branco, M and Pereira, Joao and Direito, Bruno and Sayal, Alexandre and Ferreira, Carlos and Castelo-Branco, Miguel	Optimization of a Motor Imagery Paradigm for Self-modulation of Bilateral Premotor Interhemispheric Functional Connectivity in fMRI Neurofeedback	2020	XV MEDITERRANEAN CONFERENCE ON MEDICAL AND BIOLOGICAL ENGINEERING AND COMPUTING - MEDICON 2019	10.1007/978-3-030-31635-8_212	PR	n.a.
Oct, 2023	Vu, H and Kim, HC and Jung, M and Lee, JH and Hanh Vu and Kim, Hyun-Chul and Jung, Minyoung and Lee, Jong-Hwan	fMRI volume classification using a 3D convolutional neural network robust to shifted and scaled neuronal activations	2020	NEUROIMAGE	10.1016/j.neuroimage.2020.117328	NR	general methods
Oct, 2023	Hayashi, M and Mizuguchi, N and Tsuchimoto, S and Ushiba, J and Hayashi, Masaaki and Mizuguchi, Nobuaki and Tsuchimoto, Shohei and Ushiba, Junichi	Neurofeedback of scalp bi-hemispheric EEG sensorimotor rhythm guides hemispheric activation of sensorimotor cortex in the targeted hemisphere	2020	NEUROIMAGE	10.1016/j.neuroimage.2020.117298	NR	no fmri neurofeedback
Oct, 2023	Pei, GY and Yang, RS and Shi, ZY and Guo, GX and Wang, SJ and Liu, MM and Qiu, YX and Wu, JL and Go, R and Han, Y and Yan, TY and Pei, Guangying and Yang, Ruoshui and Shi, Zhongyan and Guo, Guoxin and Wang, Shujie and Liu, Miaomiao and Qiu, Yuxiang and Wu, Jinglong and Go, Ritsu and Han, Yin and Yan, Tianyi	Enhancing Working Memory Based on Mismatch Negativity Neurofeedback in Subjective Cognitive Decline Patients: A Preliminary Study	2020	FRONTIERS IN AGING NEUROSCIENCE	10.3389/fnagi.2020.00263	NR	no fmri neurofeedback
Oct, 2023	Kim, T and Hur, JW and Kwak, S and Jang, D and Lee, SH and Kwon, JS and Kim, Taekwan and Hur, Ji-Won and Kwak, Seoyeon and Jang, Dayk and Lee, Sang-Hun and Kwon, Jun Soo	Intrinsic functional connectivity of blue and red brains: neurobiological evidence of different stress resilience between political attitudes	2020	SCIENTIFIC REPORTS	10.1038/s41598-020-72980-x	NR	no fmri neurofeedback
Oct, 2023	Cury, C and Lioi, G and Perronnet, L and Lecuyer, A and Maurel, P and Barillot, C and Cury, Claire and Lioi, Giulia and Perronnet, Lorraine and Lecuyer, Anatole and Maurel, Pierre and Barillot, Christian GP IEEE	IMPACT OF 1D AND 2D VISUALISATION ON EEG-FMRI NEUROFEEDBACK TRAINING DURING A MOTOR IMAGERY TASK	2020	2020 IEEE 17TH INTERNATIONAL SYMPOSIUM ON BIOMEDICAL IMAGING (ISBI 2020)	10.1109/isbi45749.2020.9098591	PR	n.a.
Oct, 2023	Grecucci, A and Giorgetta, C and Lorandini, S and Sanfey, AG and Bonini, N and Grecucci, Alessandro and Giorgetta, Cinzia and Lorandini, Sara and Sanfey, Alan G. and Bonini, Nicolao	Changing Decisions by Changing Emotions: Behavioral and Physiological Evidence of Two Emotion Regulation Strategies	2020	JOURNAL OF NEUROSCIENCE PSYCHOLOGY AND ECONOMICS	10.1037/npe0000130	NR	no fmri neurofeedback
Oct, 2023	Plourde, V and Rohr, CS and Virani, S and Bray, S and Yeates, KO and Brooks, BL and Plourde, Vickie and Rohr, Christiane S. and Virani, Shane and Bray, Signe and Yeates, Keith Owen and Brooks, Brian L.	Default mode network functional connectivity after multiple concussions in children and adolescents	2020	ARCHIVES OF CLINICAL NEUROPSYCHOLOGY	10.1093/arclin/acz073	NR	no fmri neurofeedback
Oct, 2023	Zhu, JD and Sowman, PF and Zhu, Judy D. and Sowman, Paul F.	Whole-Language and Item-Specific Inhibition in Bilingual Language Switching: The Role of Domain-General Inhibitory Control	2020	BRAIN SCIENCES	10.3390/brainsci10080517	NR	no fmri neurofeedback
Oct, 2023	Ichikawa, N and Lisi, G and Yahata, N and Okada, G and Takamura, M and Hashimoto, RI and Yamada, T and Yamada, M and Suhara, T and Moriguchi, S and Mimura, M and Yoshihara, Y and Takahashi, H and Kasai, K and Kato, N and Yamawaki, S and Ben Seymour and Kawato, M and Morimoto, J and Okamoto, Y and Ichikawa, Naho and Lisi, Giuseppe and Yahata, Noriaki and Okada, Go and Takamura, Masahiro and Hashim…	Primary functional brain connections associated with melancholic major depressive disorder and modulation by antidepressants	2020	SCIENTIFIC REPORTS	10.1038/s41598-020-60527-z	PR	n.a.
Oct, 2023	Mane, R and Chouhan, T and Guan, CT and Mane, Ravikiran and Chouhan, Tushar and Guan, Cuntai	BCI for stroke rehabilitation: motor and beyond	2020	JOURNAL OF NEURAL ENGINEERING	10.1088/1741-2552/aba162	NR	no fmri neurofeedback
Oct, 2023	Menara, T and Baggio, G and Bassett, DS and Pasqualetti, F and Menara, Tommaso and Baggio, Giacomo and Bassett, Danielle S. and Pasqualetti, Fabio GP IEEE	A Framework to Control Functional Connectivity in the Human Brain	2019	2019 IEEE 58TH CONFERENCE ON DECISION AND CONTROL (CDC)		NR	no fmri neurofeedback
Oct, 2023	Quevedo, K and Teoh, JY and Engstrom, M and Wedan, R and Santana-Gonzalez, C and Zewde, B and Porter, D and Kadosh, KC and Quevedo, Karina and Teoh, Jia Yuan and Engstrom, Maggie and Wedan, Riley and Santana-Gonzalez, Carmen and Zewde, Betanya and Porter, David and Kadosh, Kathrin Cohen	Amygdala Circuitry During Neurofeedback Training and Symptoms' Change in Adolescents With Varying Depression	2020	FRONTIERS IN BEHAVIORAL NEUROSCIENCE	10.3389/fnbeh.2020.00110	PR	n.a.
Oct, 2023	Uchida, D and Inenaga, C and Tanaka, T and Uchida, Daiki and Inenaga, Chikanori and Tanaka, Tokutaro	What Part of the Brain Controls Contralateral Fine Finger Movement in a Normally Developed Patient With a Deficit of Primary Motor Cortices?	2020	WORLD NEUROSURGERY	10.1016/j.wneu.2020.05.062	NR	no fmri neurofeedback
Oct, 2023	Daly, S and Thai, J and Belkhiria, C and Langley, C and Le Blanche, A and de Marco, G and Daly, Souhir and Thai, Jade and Belkhiria, Chama and Langley, Chistelle and Le Blanche, Alain and de Marco, Giovanni	Temporal Deployment of Attention by Mental Training: an fMRI Study	2020	COGNITIVE AFFECTIVE & BEHAVIORAL NEUROSCIENCE	10.3758/s13415-020-00795-4	NR	no fmri neurofeedback
Oct, 2023	Zhu, YS and Gao, H and Yang, Q and Li, ZL and Tong, L and Zhu, Yashuo and Gao, Hui and Yang, Qiang and Li, Zhonglin and Tong, Li GP IEEE	The Effects of Self-Regulation in Hippocampus Activation Using Different Types of Real-Time Neurofeedback	2019	PROCEEDINGS OF 2019 IEEE 7TH INTERNATIONAL CONFERENCE ON BIOINFORMATICS AND COMPUTATIONAL BIOLOGY (ICBCB 2019)	10.1109/icbcb.2019.8854638	PR	n.a.
Oct, 2023	Kryza-Lacombe, M and Kiefer, C and Schwartz, KTG and Strickland, K and Wiggins, JL and Kryza-Lacombe, Maria and Kiefer, Cynthia and Schwartz, Karen T. G. and Strickland, Katie and Wiggins, Jillian Lee	Attention shifting in the context of emotional faces: Disentangling neural mechanisms of irritability from anxiety	2020	DEPRESSION AND ANXIETY	10.1002/da.23010	NR	no fmri neurofeedback
Oct, 2023	Sakaki, K and Nozawa, T and Ikeda, S and Kawashima, R and Sakaki, Kohei and Nozawa, Takayuki and Ikeda, Shigeyuki and Kawashima, Ryuta	Neural correlates of cognitive bias modification for interpretation	2020	SOCIAL COGNITIVE AND AFFECTIVE NEUROSCIENCE	10.1093/scan/nsaa026	NR	no fmri neurofeedback
Oct, 2023	Yang, LF and Li, MM and Yang, L and Wang, HF and Wan, H and Shang, ZG and Yang, Lifang and Li, Mengmeng and Yang, Long and Wang, Haofeng and Wan, Hong and Shang, Zhigang	Functional connectivity changes in the intra- and inter-brain during the construction of the multi-brain network of pigeons	2020	BRAIN RESEARCH BULLETIN	10.1016/j.brainresbull.2020.04.015	NR	animal population
Oct, 2023	Silvestrini, N and Chen, JI and Piché, M and Roy, M and Vachon-Presseau, E and Woo, CW and Wager, TD and Rainville, P and Silvestrini, Nicolas and Chen, Jen-, I and Piche, Mathieu and Roy, Mathieu and Vachon-Presseau, Etienne and Woo, Choong-Wan and Wager, Tor D. and Rainville, Pierre	Distinct fMRI patterns colocalized in the cingulate cortex underlie the after-effects of cognitive control on pain	2020	NEUROIMAGE	10.1016/j.neuroimage.2020.116898	NR	no fmri neurofeedback
Oct, 2023	Morese, R and Longobardi, C and Morese, Rosalba and Longobardi, Claudio	Suicidal Ideation in Adolescence: A Perspective View on the Role of the Ventromedial Prefrontal Cortex	2020	FRONTIERS IN PSYCHOLOGY	10.3389/fpsyg.2020.00713	NR	no fmri neurofeedback
Oct, 2023	Correia, JM and Caballero-Gaudes, C and Guediche, S and Carreiras, M and Correia, Joao M. and Caballero-Gaudes, Cesar and Guediche, Sara and Carreiras, Manuel	Phonatory and articulatory representations of speech production in cortical and subcortical fMRI responses	2020	SCIENTIFIC REPORTS	10.1038/s41598-020-61435-y	NR	no fmri neurofeedback
Oct, 2023	Batail, JM and Bioulac, S and Cabestaing, F and Daudet, C and Drapier, D and Fouillen, M and Fovet, T and Hakoun, A and Jardri, R and Jeunet, C and Lotte, F and Maby, E and Mattout, J and Medani, T and Micoulaud-Franchi, JA and Mladenovic, J and Perronet, L and Pillette, L and Ros, T and Vialatte, F and Batail, J-M and Bioulac, S. and Cabestaing, F. and Daudet, C. and Drapier, D. and Fouillen, M.…	EEG neurofeedback research: A fertile ground for psychiatry?	2019	ENCEPHALE-REVUE DE PSYCHIATRIE CLINIQUE BIOLOGIQUE ET THERAPEUTIQUE	10.1016/j.encep.2019.02.001	NR	no fmri neurofeedback
Oct, 2023	Aydin, C and de Boer, B and Aydin, Ciano and de Boer, Bas	Brain imaging technologies as source for Extrospection: self-formation through critical self-identification	2020	PHENOMENOLOGY AND THE COGNITIVE SCIENCES	10.1007/s11097-020-09667-1 EA MAR 2020	NR	no fmri neurofeedback
Oct, 2023	Tan, PZ and Oppenheimer, CW and Ladouceur, CD and Butterfield, RD and Silk, JS and Tan, Patricia Z. and Oppenheimer, Caroline W. and Ladouceur, Cecile D. and Butterfield, Rosalind D. and Silk, Jennifer S.	A Review of Associations Between Parental Emotion Socialization Behaviors and the Neural Substrates of Emotional Reactivity and Regulation in Youth	2020	DEVELOPMENTAL PSYCHOLOGY	10.1037/dev0000893	NR	no fmri neurofeedback
Oct, 2023	Corsi, MC and Chavez, M and Schwartz, D and George, N and Hugueville, L and Kahn, AE and Dupont, S and Bassett, DS and Fallani, FD and Corsi, Marie-Constance and Chavez, Mario and Schwartz, Denis and George, Nathalie and Hugueville, Laurent and Kahn, Ari E. and Dupont, Sophie and Bassett, Danielle S. and Fallani, Fabrizio De Vico	Functional disconnection of associative cortical areas predicts performance during BCI training	2020	NEUROIMAGE	10.1016/j.neuroimage.2019.116500	NR	no fmri neurofeedback
Oct, 2023	Ota, Y and Takamoto, K and Urakawa, S and Nishimaru, H and Matsumoto, J and Takamura, Y and Mihara, M and Ono, T and Nishijo, H and Ota, Yuya and Takamoto, Kouichi and Urakawa, Susumu and Nishimaru, Hiroshi and Matsumoto, Jumpei and Takamura, Yusaku and Mihara, Masahito and Ono, Taketoshi and Nishijo, Hisao	Motor Imagery Training With Neurofeedback From the Frontal Pole Facilitated Sensorimotor Cortical Activity and Improved Hand Dexterity	2020	FRONTIERS IN NEUROSCIENCE	10.3389/fnins.2020.00034	NR	no fmri neurofeedback
Oct, 2023	Nicholson, AA and Ras, T and Jetly, R and Lanius, RA and Nicholson, Andrew A. and Ras, Tomas and Jetly, Rakesh and Lanius, Ruth A.	Regulating posttraumatic stress disorder symptoms with neurofeedback: Regaining control of the mind	2020	JOURNAL OF MILITARY VETERAN AND FAMILY HEALTH	10.3138/jmvfh.2019-0032	PR	n.a.
Oct, 2023	Kim-Spoon, J and Deater-Deckard, K and Brieant, A and Lauharatanahirun, N and Lee, J and King-Casas, B and Kim-Spoon, Jungmeen and Deater-Deckard, Kirby and Brieant, Alexis and Lauharatanahirun, Nina and Lee, Jacob and King-Casas, Brooks	Brains of a feather flocking together? Peer and individual neurobehavioral risks for substance use across adolescence	2019	DEVELOPMENT AND PSYCHOPATHOLOGY	10.1017/S0954579419001056	NR	no fmri neurofeedback
Oct, 2023	Holz, NE and Tost, H and Meyer-Lindenberg, A and Holz, Nathalie E. and Tost, Heike and Meyer-Lindenberg, Andreas	Resilience and the brain: a key role for regulatory circuits linked to social stress and support	2020	MOLECULAR PSYCHIATRY	10.1038/s41380-019-0551-9	NR	no fmri neurofeedback
Oct, 2023	Salehi, M and Karbasi, A and Barron, DS and Scheinost, D and Constable, RT and Salehi, Mehraveh and Karbasi, Amin and Barron, Daniel S. and Scheinost, Dustin and Constable, R. Todd	Individualized functional networks reconfigure with cognitive state	2020	NEUROIMAGE	10.1016/j.neuroimage.2019.116233	NR	general methods
Oct, 2023	Stillman, PE and Lu, ZL and Fujita, K and Stillman, Paul E. and Lu, Zhong-Lin and Fujita, Kentaro	Construal Level Shifts Integration and Segregation of the Brain Network	2020	JOURNAL OF EXPERIMENTAL PSYCHOLOGY-GENERAL	10.1037/xge0000637	NR	no fmri neurofeedback
Oct, 2023	Goold, JE and Choi, W and Henderson, JM and Goold, Jessica E. and Choi, Wonil and Henderson, John M.	Cortical control of eye movements in natural reading: Evidence from MVPA	2019	EXPERIMENTAL BRAIN RESEARCH	10.1007/s00221-019-05655-3	NR	no fmri neurofeedback
Oct, 2023	Wang, XX and Liang, X and Jiang, ZF and Nguchu, BA and Zhou, YW and Wang, YM and Wang, HJ and Li, Y and Zhu, YY and Wu, F and Gao, JH and Qiu, BS and Wang, Xiaoxiao and Liang, Xiao and Jiang, Zhoufan and Nguchu, Benedictor A. and Zhou, Yawen and Wang, Yanming and Wang, Huijuan and Li, Yu and Zhu, Yuying and Wu, Feng and Gao, Jia-Hong and Qiu, Bensheng	Decoding and mapping task states of the human brain via deep learning	2020	HUMAN BRAIN MAPPING	10.1002/hbm.24891 EA DEC 2019	NR	general methods
Oct, 2023	Salzwedel, AP and Stephens, RL and Goldman, BD and Lin, WL and Gilmore, JH and Gao, W and Salzwedel, Andrew P. and Stephens, Rebecca L. and Goldman, Barbara D. and Lin, Weili and Gilmore, John H. and Gao, Wei	Development of Amygdala Functional Connectivity During Infancy and Its Relationship With 4-Year Behavioral Outcomes	2019	BIOLOGICAL PSYCHIATRY-COGNITIVE NEUROSCIENCE AND NEUROIMAGING	10.1016/j.bpsc.2018.08.010	NR	no fmri neurofeedback
Oct, 2023	Wang, DX and Li, T and Afzal, N and Zhang, JC and Zhang, YR and Wang, Dangxiao and Li, Teng and Afzal, Naqash and Zhang, Jicong and Zhang, Yuru	Haptics-mediated approaches for enhancing sustained attention: framework and challenges	2019	SCIENCE CHINA-INFORMATION SCIENCES	10.1007/s11432-018-9931-1	PR	n.a.
Oct, 2023	Sánchez-García, J and Espuny, J and Hernández-Gutiérrez, D and Casado, P and Muñoz, F and Jiménez-Ortega, L and Fondevila, S and Martín-Loeches, M and Sanchez-Garcia, Jose and Espuny, Javier and Hernandez-Gutierrez, David and Casado, Pili and Munoz, Francisco and Jimenez-Ortega, Laura and Fondevila, Sabela and Martin-Loeches, Manuel	Neurofunctional characterization of early prefrontal processes contributing to interpersonal guilt	2019	COGNITIVE AFFECTIVE & BEHAVIORAL NEUROSCIENCE	10.3758/s13415-019-00748-6	NR	no fmri neurofeedback
Oct, 2023	Yuki, S and Nakatani, H and Nakai, T and Okanoya, K and Tachibana, RO and Yuki, Shoko and Nakatani, Hironori and Nakai, Tomoya and Okanoya, Kazuo and Tachibana, Ryosuke O.	Regulation of action selection based on metacognition in humans via a ventral and dorsal medial prefrontal cortical network	2019	CORTEX	10.1016/j.cortex.2019.05.001	NR	no fmri neurofeedback
Oct, 2023	Takagi, Y and Hirayama, J and Tanaka, SC and Takagi, Yu and Hirayama, Jun-ichiro and Tanaka, Saori C.	State-unspecific patterns of whole-brain functional connectivity from resting and multiple task states predict stable individual traits	2019	NEUROIMAGE	10.1016/j.neuroimage.2019.116036	NR	general methods
Oct, 2023	Krause, F and Benjannins, C and Eck, J and Lührs, M and van Hoof, R and Goebel, R and Krause, Florian and Benjannins, Caroline and Eck, Judith and Luhrs, Michael and van Hoof, Rick and Goebel, Rainer	Active head motion reduction in magnetic resonance imaging using tactile feedback	2019	HUMAN BRAIN MAPPING	10.1002/hbm.24683	NR	no fmri neurofeedback
Oct, 2023	Kober, SE and Spörk, R and Bauernfeind, G and Wood, G and Kober, Silvia Erika and Spoerk, Robert and Bauernfeind, Guenther and Wood, Guilherme	Age-related differences in the within-session trainability of hemodynamic parameters: a near-infrared spectroscopy-based neurofeedback study	2019	NEUROBIOLOGY OF AGING	10.1016/j.neurobiolaging.2019.05.022	NR	no fmri neurofeedback
Oct, 2023	Materna, L and Wiesner, CD and Shushakova, A and Trieloff, J and Weber, N and Engell, A and Schubotz, RI and Bauer, J and Pedersen, A and Ohrmann, P and Materna, Lukas and Wiesner, Christian Dirk and Shushakova, Anna and Trieloff, Julia and Weber, Nathalia and Engell, Alva and Schubotz, Ricarda I. and Bauer, Jochen and Pedersen, Anya and Ohrmann, Patricia	Adult patients with ADHD differ from healthy controls in implicit, but not explicit, emotion regulation	2019	JOURNAL OF PSYCHIATRY & NEUROSCIENCE	10.1503/jpn.180139	NR	no fmri neurofeedback
Oct, 2023	Li, KS and Jiang, YH and Gong, YL and Zhao, WH and Zhao, ZY and Liu, XL and Kendrick, KM and Zhu, CZ and Becker, B and Li, Keshuang and Jiang, Yihan and Gong, Yilong and Zhao, Weihua and Zhao, Zhiying and Liu, Xiaolong and Kendrick, Keith M. and Zhu, Chaozhe and Becker, Benjamin	Functional near-infrared spectroscopy-informed neurofeedback: regional-specific modulation of lateral orbitofrontal activation and cognitive flexibility	2019	NEUROPHOTONICS	10.1117/1.NPh.6.2.025011	NR	no fmri neurofeedback
Oct, 2023	Bu, JJ and Young, KD and Hong, W and Ma, R and Song, HW and Wang, Y and Zhang, W and Hampson, M and Hendler, T and Zhang, XC and Bu, Junjie and Young, Kymberly D. and Hong, Wei and Ma, Ru and Song, Hongwen and Wang, Ying and Zhang, Wei and Hampson, Michelle and Hendler, Talma and Zhang, Xiaochu	Effect of deactivation of activity patterns related to smoking cue reactivity on nicotine addiction	2019	BRAIN	10.1093/brain/awz114	NR	no fmri neurofeedback
Oct, 2023	Reinelt, J and Uhlig, M and Müller, K and Lauckner, ME and Kumral, D and Schaare, HL and Baczkowski, BM and Babayan, A and Erbey, M and Roebbig, J and Reiter, A and Bae, YJ and Kratzsch, J and Thiery, J and Hendler, T and Villringer, A and Gaebler, M and Reinelt, Janis and Uhlig, Marie and Mueller, Karsten and Lauckner, Mark E. and Kumral, Deniz and Schaare, H. Lina and Baczkowski, Blazej M. and …	Acute psychosocial stress alters thalamic network centrality	2019	NEUROIMAGE	10.1016/j.neuroimage.2019.06.005	NR	no fmri neurofeedback
Oct, 2023	Mele, G and Cavaliere, C and Alfano, V and Orsini, M and Salvatore, M and Aiello, M and Mele, Giulia and Cavaliere, Carlo and Alfano, Vincenzo and Orsini, Mario and Salvatore, Marco and Aiello, Marco	Simultaneous EEG-fMRI for Functional Neurological Assessment	2019	FRONTIERS IN NEUROLOGY	10.3389/fneur.2019.00848	PR	n.a.
Oct, 2023	Papo, D and Papo, David	Neurofeedback: Principles, appraisal, and outstanding issues	2019	EUROPEAN JOURNAL OF NEUROSCIENCE	10.1111/ejn.14312	PR	n.a.
Oct, 2023	Schreiner, MW and Klimes-Dougan, B and Mueller, BA and Nelson, KJ and Lim, KO and Cullen, KR and Schreiner, Melinda Westlund and Klimes-Dougan, Bonnie and Mueller, Bryon A. and Nelson, Katharine J. and Lim, Kelvin O. and Cullen, Kathryn R.	Neurocircuitry associated with symptom dimensions at baseline and with change in borderline personality disorder	2019	PSYCHIATRY RESEARCH-NEUROIMAGING	10.1016/j.pscychresns.2019.07.001	NR	no fmri neurofeedback
Oct, 2023	Zhu, HP and Cao, YB and Zhang, Z and Zhu, Huaping and Cao, Yangbo and Zhang, Zuo GP IOP	A training scheme for autism rehabilitation based on language comprehension using real-time fMRI neurofeedback	2019	2018 INTERNATIONAL SEMINAR ON COMPUTER SCIENCE AND ENGINEERING TECHNOLOGY (SCSET 2018)	10.1088/1742-6596/1176/3/032002	PR	n.a.
Oct, 2023	Al-Zubaidi, A and Mertins, A and Heldmann, M and Jauch-Chara, K and Münte, TF and Al-Zubaidi, Arkan and Mertins, Alfred and Heldmann, Marcus and Jauch-Chara, Kamila and Muente, Thomas F.	Machine Learning Based Classification of Resting-State fMRI Features Exemplified by Metabolic State (Hunger/Satiety)	2019	FRONTIERS IN HUMAN NEUROSCIENCE	10.3389/fnhum.2019.00164	NR	general methods
Oct, 2023	Lubianiker, N and Goldway, N and Fruchtman-Steinbok, T and Paret, C and Keynan, JN and Singer, N and Cohen, A and Kadosh, KC and Linden, DEJ and Hendler, T and Lubianiker, Nitzan and Goldway, Noam and Fruchtman-Steinbok, Tom and Paret, Christian and Keynan, Jacob N. and Singer, Neomi and Cohen, Avihay and Kadosh, Kathrin Cohen and Linden, David E. J. and Hendler, Talma	Process-based framework for precise neuromodulation	2019	NATURE HUMAN BEHAVIOUR	10.1038/s41562-019-0573-y	PR	n.a.
Oct, 2023	Storchak, H and Hudak, J and Fallgatter, AJ and Ehlis, AC and Storchak, Helena and Hudak, Justin and Fallgatter, Andreas J. and Ehlis, Ann-Christine	Development of a neurofeedback protocol for reduction of verbal acoustic hallucinations	2019	PSYCHOTHERAPEUT	10.1007/s00278-019-0353-1	NR	no fmri neurofeedback
Oct, 2023	Karch, S and Paolini, M and Jeanty, H and Reckenfelderbäumer, A and Gschwendtner, S and Maywald, M and Rauchmann, BS and Rabenstein, A and Chrobok, A and Gertzen, M and Ertl-Wagner, B and Pogarell, O and Rüther, T and Keeser, D and Karch, Susanne and Paolini, Marco and Jeanty, Hannah and Reckenfelderbaeumer, Arne and Gschwendtner, Sarah and Maywald, Max and Rauchmann, Boris-Stephan and Rabenstein…	Neurofeedback using functional magnetic resonance imaging in real time. Potential applications for emotion regulation in patients with mental diseases	2019	PSYCHOTHERAPEUT	10.1007/s00278-019-0352-2	PR	n.a.
Oct, 2023	Chevalier, N and Jackson, J and Roux, AR and Moriguchi, Y and Auyeung, B and Chevalier, Nicolas and Jackson, Judith and Roux, Alexia Revueltas and Moriguchi, Yusuke and Auyeung, Bonnie	Differentiation in prefrontal cortex recruitment during childhood: Evidence from cognitive control demands and social contexts	2019	DEVELOPMENTAL COGNITIVE NEUROSCIENCE	10.1016/j.dcn.2019.100629	NR	no fmri neurofeedback
Oct, 2023	Yamashita, A and Yahata, N and Itahashi, T and Lisi, G and Yamada, T and Ichikawa, N and Takamura, M and Yoshihara, Y and Kunimatsu, A and Okada, N and Yamagata, H and Matsuo, K and Hashimoto, R and Okada, G and Sakai, Y and Morimoto, J and Narumoto, J and Shimada, Y and Kasai, K and Kato, N and Takahashi, H and Okamoto, Y and Tanaka, SC and Kawato, M and Yamashita, O and Imamizu, H and Yamashita…	Harmonization of resting-state functional MRI data across multiple imaging sites via the separation of site differences into sampling bias and measurement bias	2019	PLOS BIOLOGY	10.1371/journal.pbio.3000042	NR	no fmri neurofeedback
Oct, 2023	Qin, YL and Tong, L and Gao, H and Wang, LY and Zeng, Y and Yan, B and Qin, Yulong and Tong, Li and Gao, Hui and Wang, Linyuan and Zeng, Ying and Yan, Bin GP IEEE	Research on Functional Brain Networks Topological Properties by Real-time Fmri Emotion Self-regulation Training	2018	2018 IEEE 3RD INTERNATIONAL CONFERENCE ON SIGNAL AND IMAGE PROCESSING (ICSIP)		PR	n.a.
Oct, 2023	Percik, R and Cina, J and Even, B and Gitler, A and Geva, D and Seluk, L and Livny, A and Percik, Ruth and Cina, Jenny and Even, Batel and Gitler, Asaf and Geva, Diklah and Seluk, Lior and Livny, Abigail	A pilot study of a novel therapeutic approach to obesity: CNS modification by NIR HEG neurofeedback	2019	CLINICAL NUTRITION	10.1016/j.clnu.2018.01.023	NR	no fmri neurofeedback
Oct, 2023	Zuanazzi, A and Noppeney, U and Zuanazzi, Arianna and Noppeney, Uta	Distinct Neural Mechanisms of Spatial Attention and Expectation Guide Perceptual Inference in a Multisensory World	2019	JOURNAL OF NEUROSCIENCE	10.1523/JNEUROSCI.2873-18.2019	NR	no fmri neurofeedback
Oct, 2023	Levine, SM and Wackerle, A and Rupprecht, R and Schwarzbach, JV and Levine, Seth M. and Wackerle, Anja and Rupprecht, Rainer and Schwarzbach, Jens V.	The neural representation of an individualized relational affective space	2018	NEUROPSYCHOLOGIA	10.1016/j.neuropsychologia.2018.10.008	NR	no fmri neurofeedback
Oct, 2023	Trambaiolli, LR and Cassani, R and Biazoli, CE and Cravo, AM and Sato, JR and Falk, TH and Trambaiolli, Lucas R. and Cassani, Raymundo and Biazoli, Claudinei E., Jr. and Cravo, Andre M. and Sato, Joao R. and Falk, Tiago H. GP IEEE	Resting-awake EEG amplitude modulation can predict performance of an fNIRS-based neurofeedback task	2018	2018 IEEE INTERNATIONAL CONFERENCE ON SYSTEMS, MAN, AND CYBERNETICS (SMC)	10.1109/SMC.2018.00199	NR	no fmri neurofeedback
Oct, 2023	Okada, N and Yahata, N and Koshiyama, D and Morita, K and Sawada, K and Kanata, S and Fujikawa, S and Sugimoto, N and Toriyama, R and Masaoka, M and Koike, S and Araki, T and Kano, Y and Endo, K and Yamasaki, S and Ando, S and Nishida, A and Hiraiwa-Hasegawa, M and Edden, RAE and Barker, PB and Sawa, A and Kasai, K and Okada, Naohiro and Yahata, Noriaki and Koshiyama, Daisuke and Morita, Kentaro …	Neurometabolic and functional connectivity basis of prosocial behavior in early adolescence	2019	SCIENTIFIC REPORTS	10.1038/s41598-018-38355-z	NR	no fmri neurofeedback
Oct, 2023	Goldway, N and Ablin, J and Lubin, O and Zamir, Y and Keynan, JN and Or-Borichev, A and Cavazza, M and Charles, F and Intrator, N and Brill, S and Ben-Simon, E and Sharon, H and Hendler, T and Goldway, Noam and Ablin, Jacob and Lubin, Omer and Zamir, Yoav and Keynan, Jackob Nimrod and Or-Borichev, Ayelet and Cavazza, Marc and Charles, Fred and Intrator, Nathan and Brill, Silviu and Ben-Simon, Eti…	Volitional limbic neuromodulation exerts a beneficial clinical effect on Fibromyalgia	2019	NEUROIMAGE	10.1016/j.neuroimage.2018.11.001	NR	no fmri neurofeedback
Oct, 2023	Falkai, P and Schmitt, A and Andreasen, N and Falkai, Peter and Schmitt, Andrea and Andreasen, Nancy	Forty years of structural brain imaging in mental disorders: is it clinically useful or not?	2018	DIALOGUES IN CLINICAL NEUROSCIENCE		PR	n.a.
Oct, 2023	Tachibana, K and Tachibana, Koji	Neurofeedback-Based Moral Enhancement and Traditional Moral Education	2018	HUMANA MENTE-JOURNAL OF PHILOSOPHICAL STUDIES		NR	wrong publication type
Oct, 2023	Yang, Q and Qin, YL and Zhang, F and Wang, LY and Li, ZL and Sun, L and Yan, B and Tong, L and Yang, Qiang and Qin, Yulong and Zhang, Fan and Wang, Linyuan and Li, Zhonglin and Sun, Liang and Yan, Bin and Tong, Li GP IEEE	Resting-state Regional Homogeneity Analysis on Real-time fMRI Emotion Self-regulation Training	2018	2018 INTERNATIONAL CONFERENCE ON CONTROL, AUTOMATION AND INFORMATION SCIENCES (ICCAIS)		PR	n.a.
Oct, 2023	Markiewicz, R and Koziol, M and Olajossy, M and Masiak, J and Markiewicz, Renata and Koziol, Malgorzata and Olajossy, Marcin and Masiak, Jolanta	Can brain-derived neurotrophic factor (BDNF) be an indicator of effective rehabilitation interventions in schizophrenia?	2018	PSYCHIATRIA POLSKA	10.12740/PP/OnlineFirst/76040	NR	no fmri neurofeedback
Oct, 2023	Hu, LL and Yang, Q and Gao, H and Li, ZL and Bu, HB and Yan, B and Tong, L and Hu, Lulu and Yang, Qiang and Gao, Hui and Li, Zhonglin and Bu, Haibing and Yan, Bin and Tong, Li	The Changes of Brain Networks Topology in Graph Theory of rt-fMRI Emotion Self-regulation Training	2019	BRAIN INFORMATICS	10.1007/978-3-030-37078-7_13	PR	n.a.
Oct, 2023	Liu, T and Liu, XC and Yi, L and Zhu, CZ and Markey, PS and Pelowski, M and Liu, Tao and Liu, Xingchen and Yi, Li and Zhu, Chaozhe and Markey, Patrick S. and Pelowski, Matthew	Assessing autism at its social and developmental roots: A review of Autism Spectrum Disorder studies using functional near-infrared spectroscopy	2019	NEUROIMAGE	10.1016/j.neuroimage.2017.09.044	NR	no fmri neurofeedback
Oct, 2023	Heunis, S and Besseling, R and Lamerichs, R and de Louw, A and Breeuwer, M and Aldenkamp, B and Bergmans, J and Heunis, Stephan and Besseling, Rene and Lamerichs, Rolf and de Louw, Anton and Breeuwer, Marcel and Aldenkamp, Bert and Bergmans, Jan	<i>Neu</i><SUP>3</SUP><i>CA-RT</i>: A framework for real-time fMRI analysis	2018	PSYCHIATRY RESEARCH-NEUROIMAGING	10.1016/j.pscychresns.2018.09.008	PR	n.a.
Oct, 2023	Simoes, M and Monteiro, R and Andrade, J and Mouga, S and França, F and Oliveira, G and Carvalho, P and Castelo-Branco, M and Simoes, Marco and Monteiro, Raquel and Andrade, Joao and Mouga, Susana and Franca, Felipe and Oliveira, Guiomar and Carvalho, Paulo and Castelo-Branco, Miguel	A Novel Biomarker of Compensatory Recruitment of Face Emotional Imagery Networks in Autism Spectrum Disorder	2018	FRONTIERS IN NEUROSCIENCE	10.3389/fnins.2018.00791	NR	no fmri neurofeedback
Oct, 2023	Schmahl, C and Niedtfeld, I and Herpertz, SC and Schmahl, C. and Niedtfeld, I. and Herpertz, S. C.	Borderline personality. Alterations to brain structure and function through psychotherapy	2018	NERVENARZT	10.1007/s00115-018-0587-0	PR	n.a.
Oct, 2023	Hong, KS and Zafar, A and Hong, Keum-Shik and Zafar, Amad	Existence of Initial Dip for BCI: An Illusion or Reality	2018	FRONTIERS IN NEUROROBOTICS	10.3389/fnbot.2018.00069	NR	general methods
Oct, 2023	Schlüter, C and Fraenz, C and Pinnow, M and Friedrich, P and Güntürkün, O and Genç, E and Schlueter, Caroline and Fraenz, Christoph and Pinnow, Marlies and Friedrich, Patrick and Guentuerkuen, Onur and Genc, Erhan	The Structural and Functional Signature of Action Control	2018	PSYCHOLOGICAL SCIENCE	10.1177/0956797618779380	NR	no fmri neurofeedback
Oct, 2023	Spetter, MS and Spetter, Maartje S.	Current state of the use of neuroimaging techniques to understand and alter appetite control in humans	2018	CURRENT OPINION IN CLINICAL NUTRITION AND METABOLIC CARE	10.1097/MCO.0000000000000493	PR	n.a.
Oct, 2023	Gennari, SP and Millman, RE and Hymers, M and Mattys, SL and Gennari, Silvia P. and Millman, Rebecca E. and Hymers, Mark and Mattys, Sven L.	Anterior paracingulate and cingulate cortex mediates the effects of cognitive load on speech sound discrimination	2018	NEUROIMAGE	10.1016/j.neuroimage.2018.06.035	NR	no fmri neurofeedback
Oct, 2023	Rey, B and Rodríguez, A and Lloréns-Bufort, E and Tembl, J and Muñoz, MA and Montoya, P and Herrero-Bosch, V and Monzo, JM and Rey, Beatriz and Rodriguez, Alejandro and Llorens-Bufort, Enrique and Tembl, Jose and Angel Munoz, Miguel and Montoya, Pedro and Herrero-Bosch, Vicente and Monzo, Jose M.	Design and Validation of an FPGA-Based Configurable Transcranial Doppler Neurofeedback System for Chronic Pain Patients	2018	SENSORS	10.3390/s18072278	NR	no fmri neurofeedback
Oct, 2023	Debettencourt, MT and Norman, KA and Turk-Browne, NB and deBettencourt, Megan T. and Norman, Kenneth A. and Turk-Browne, Nicholas B.	Forgetting from lapses of sustained attention	2018	PSYCHONOMIC BULLETIN & REVIEW	10.3758/s13423-017-1309-5	NR	no fmri neurofeedback
Oct, 2023	Bilevicius, E and Smith, SD and Kornelsen, J and Bilevicius, Elena and Smith, Stephen D. and Kornelsen, Jennifer	Resting-State Network Functional Connectivity Patterns Associated with the Mindful Attention Awareness Scale	2018	BRAIN CONNECTIVITY	10.1089/brain.2017.0520	NR	no fmri neurofeedback
Oct, 2023	Zhang, HH and Yang, HJ and Wang, CC and He, DJ and Lee, J and Leet, TB and Zhou, J and Guan, CT and Zhang, Haihong and Yang, Huijuan and Wang, Chuanchu and He, Dajiang and Lee, Jimmy and Leet, Tan Bhing and Zhou, Juan and Guan, Cuntai	A Feasibility Study of Detecting Brain Signal in EEG During Emotional Self-Regulation	2017	PROCEEDINGS OF THE 2017 INTERNATIONAL CONFERENCE ON ORANGE TECHNOLOGIES (ICOT)		NR	no fmri neurofeedback
Oct, 2023	Mohanty, R and Sinha, A and Remsik, A and Allen, J and Nair, V and Caldera, K and Sattin, J and Edwards, D and Williams, JC and Prabhakaran, V and Mohanty, Rosaleena and Sinha, Anita and Remsik, Alexander and Allen, Janerra and Nair, Veena and Caldera, Kristin and Sattin, Justin and Edwards, Dorothy and Williams, Justin C. and Prabhakaran, Vivek	Machine Learning-Based Prediction of Changes in Behavioral Outcomes Using Functional Connectivity and Clinical Measures in Brain-Computer Interface Stroke Rehabilitation	2017	AUGMENTED COGNITION: NEUROCOGNITION AND MACHINE LEARNING, AC 2017, PT I	10.1007/978-3-319-58628-1_41	NR	no fmri neurofeedback
Oct, 2023	Mohamad, NB and Lee, KY and Mansor, W and Mahmoodin, Z and Amirin, S and Mohamad, N. B. and Lee, Khuan Y. and Mansor, W. and Mahmoodin, Z. and Amirin, S.	2D-EEG Topography and fMRI Brain Images for Relaxation and Letter Writing	2018	EMBEC & NBC 2017	10.1007/978-981-10-5122-7_102	NR	no fmri neurofeedback
Oct, 2023	Davelaar, EJ and Barnby, JM and Almasi, S and Eatough, V and Davelaar, Eddy J. and Barnby, Joe M. and Almasi, Soma and Eatough, Virginia	Differential Subjective Experiences in Learners and Non-learners in Frontal Alpha Neurofeedback: Piloting a Mixed-Method Approach	2018	FRONTIERS IN HUMAN NEUROSCIENCE	10.3389/fnhum.2018.00402	NR	no fmri neurofeedback
Oct, 2023	Cavazza, M and Cavazza, Marc	A Motivational Model of BCI-Controlled Heuristic Search	2018	BRAIN SCIENCES	10.3390/brainsci8090166	NR	no fmri neurofeedback
Oct, 2023	Kober, SE and Witte, M and Grinschgl, S and Neuper, C and Wood, G and Kober, Silvia Erika and Witte, Matthias and Grinschgl, Sandra and Neuper, Christa and Wood, Guilherme	Placebo hampers ability to self-regulate brain activity: A double-blind sham-controlled neurofeedback study	2018	NEUROIMAGE	10.1016/j.neuroimage.2018.07.025	NR	no fmri neurofeedback
Oct, 2023	Guan, F and Xiang, YH and Chen, OT and Wang, WX and Chen, J and Guan, Fang and Xiang, Yanhui and Chen, Outong and Wang, Weixin and Chen, Jun	Neural Basis of Dispositional Awe	2018	FRONTIERS IN BEHAVIORAL NEUROSCIENCE	10.3389/fnbeh.2018.00209	NR	no fmri neurofeedback
Oct, 2023	Mohanty, R and Sinha, AM and Remsik, AB and Dodd, KC and Young, BM and Jacobson, T and McMillan, M and Thoma, J and Advani, H and Nair, VA and Kang, TJ and Caldera, K and Edwards, DF and Williams, JC and Prabhakaran, V and Mohanty, Rosaleena and Sinha, Anita M. and Remsik, Alexander B. and Dodd, Keith C. and Young, Brittany M. and Jacobson, Tyler and McMillan, Matthew and Thoma, Jaclyn and Advani…	Early Findings on Functional Connectivity Correlates of Behavioral Outcomes of Brain-Computer Interface Stroke Rehabilitation Using Machine Learning	2018	FRONTIERS IN NEUROSCIENCE	10.3389/fnins.2018.00624	NR	no fmri neurofeedback
Oct, 2023	Naseri, P and Majd, HA and Najibi, SM and Tabatabaee, SM and Faghihzadeh, E and Naseri, Parisa and Majd, Hamid Alavi and Najibi, Seyed Morteza and Tabatabaee, Seyed Mohammad and Faghihzadeh, Elham	Neural Processing of Food Stimuli in Self-Regulation Brain Regions using Bayesian General Linear Modeling Approach	2018	WORLD FAMILY MEDICINE		NR	no fmri neurofeedback
Oct, 2023	Yanagisawa, T and Fukuma, R and Seymour, B and Hosomi, K and Kishima, H and Shimizu, T and Yokoi, H and Hirata, M and Yoshimine, T and Kamitani, Y and Saitoh, Y and Yanagisawa, Takufumi and Fukuma, Ryohei and Seymour, Ben and Hosomi, Koichi and Kishima, Haruhiko and Shimizu, Takeshi and Yokoi, Hiroshi and Hirata, Masayuki and Yoshimine, Toshiki and Kamitani, Yukiyasu and Saitoh, Youichi	MEG-BMI to Control Phantom Limb Pain	2018	NEUROLOGIA MEDICO-CHIRURGICA	10.2176/nmc.st.2018-0099	NR	no fmri neurofeedback
[truncated: 1,317 more rows]
